# Supplementary material for: Poly[diaqua­(μ3-8-oxidoquinoline-5-sulfonato-κ4 N,O 8:O 5:O 8)nickel(II)]
Source: Acta Crystallogr Sect E Struct Rep Online. 2009 Jul 11;65(Pt 8):m902. doi: 10.1107/S1600536809026105 (PMC2977084; doi:10.1107/S1600536809026105)
Supplement: Supplementary file 2 [file e-65-0m902-Isup2.hkl]

# 

# h,k,l, Fc-squared, Fo-squared, sigma(Fo-squared) and status flag 

# 

data_I

_shelx_title ' 1 in Pbca' 

_shelx_refln_list_code          4 

_shelx_F_calc_maximum      461.24 

_exptl_crystal_F_000      1296.00 

_reflns_d_resolution_high  0.8109 

 

loop_ 

 _symmetry_equiv_pos_as_xyz 

 'x, y, z' 

 '-x+1/2, -y, z+1/2' 

 '-x, y+1/2, -z+1/2' 

 'x+1/2, -y+1/2, -z' 

 '-x, -y, -z' 

 'x-1/2, y, -z-1/2' 

 'x, -y-1/2, z-1/2' 

 '-x-1/2, y-1/2, z' 

 

_cell_length_a     9.2067 

_cell_length_b    15.0504 

_cell_length_c    16.1599 

_cell_angle_alpha  90.000 

_cell_angle_beta   90.000 

_cell_angle_gamma  90.000 

 

_shelx_F_squared_multiplier     1.000 

 

loop_ 

 _refln_index_h 

 _refln_index_k 

 _refln_index_l 

 _refln_F_squared_calc 

 _refln_F_squared_meas 

 _refln_F_squared_sigma 

 _refln_observed_status 

   2   0   0      273.68      359.73     32.70 o 

   4   0   0     4953.04     4714.67    130.81 o 

   6   0   0       11.49       14.55     22.48 o 

   8   0   0      155.65      127.27     33.68 o 

  10   0   0      815.29      679.95    104.92 o 

   2   1   0    54171.48    60715.39    216.60 o 

   4   1   0      347.06      207.09     20.97 o 

   6   1   0     2965.70     3140.15     89.12 o 

   8   1   0      853.01      917.05     45.08 o 

  10   1   0      543.66      562.37     67.92 o 

   2   2   0    22590.01    25399.48    141.58 o 

   4   2   0    15157.57    15780.29    337.25 o 

   6   2   0     1519.72     1407.60     65.95 o 

   8   2   0     1335.82     1314.87     74.67 o 

  10   2   0     1210.65     1170.23     85.17 o 

   2   3   0   212746.69   223590.16   5095.85 o 

   4   3   0        9.24       15.04     13.57 o 

   6   3   0     2863.38     2784.73     92.89 o 

   8   3   0      125.14      150.63     35.16 o 

  10   3   0       16.21       23.80     41.56 o 

   0   4   0    35311.55    36097.98    949.06 o 

   2   4   0    34060.80    36780.97    242.86 o 

   4   4   0     2821.68     3129.90     70.97 o 

   6   4   0     6203.37     6521.98    175.57 o 

   8   4   0     1329.35     1279.03     53.29 o 

  10   4   0      648.63      733.64     73.00 o 

   2   5   0    58464.89    63712.82    289.64 o 

   4   5   0    17687.34    18527.41    176.70 o 

   6   5   0     1266.23     1223.22     55.57 o 

   8   5   0     8272.62     8732.57    162.06 o 

  10   5   0     3239.99     3247.12    222.11 o 

   0   6   0      313.01      417.02     28.72 o 

   2   6   0     1238.56     1428.67     50.31 o 

   4   6   0    49701.45    55067.38    550.53 o 

   6   6   0      245.54      191.49     29.55 o 

   8   6   0      789.55      747.56     46.72 o 

  10   6   0      285.52      314.77     91.30 o 

   2   7   0      272.71      220.76     22.27 o 

   4   7   0    25050.04    26903.84    242.23 o 

   6   7   0      262.22      238.09     33.92 o 

   8   7   0     3654.35     3851.56    100.22 o 

  10   7   0     1466.64     1586.09    162.15 o 

   0   8   0     7314.07     7386.14    195.54 o 

   2   8   0     3764.46     3377.72     70.10 o 

   4   8   0     9971.34    10020.98    154.39 o 

   6   8   0    19030.04    19703.94    353.69 o 

   8   8   0     3120.58     3203.60     93.61 o 

  10   8   0     1855.18     1719.63    168.96 o 

   2   9   0      547.31      518.29     32.71 o 

   4   9   0       20.46       30.37     16.64 o 

   6   9   0     6305.09     6181.34    130.59 o 

   8   9   0      487.16      437.57     42.79 o 

   0  10   0    19454.87    20038.31    449.66 o 

   2  10   0     2978.20     2858.11     71.77 o 

   4  10   0     1061.66      971.21     48.39 o 

   6  10   0    10059.46    10044.96    191.96 o 

   8  10   0      463.57      557.08     47.59 o 

   2  11   0       77.40       66.02     20.34 o 

   4  11   0     5819.75     5519.46    112.55 o 

   6  11   0     6736.81     6558.37    132.48 o 

   8  11   0     4882.67     5109.72    204.39 o 

   0  12   0     5619.23     5564.94    230.28 o 

   2  12   0      886.71      863.64     45.87 o 

   4  12   0     1567.37     1450.97     62.21 o 

   6  12   0        3.77        7.91     18.88 o 

   8  12   0      342.37      296.20     55.26 o 

   2  13   0     6942.14     6959.33    155.19 o 

   4  13   0     1324.69     1275.45     60.49 o 

   6  13   0     1628.22     1560.71     71.17 o 

   8  13   0     2294.32     2354.03    131.31 o 

   0  14   0      475.53      373.36     84.48 o 

   2  14   0      593.44      523.82     67.43 o 

   4  14   0       86.06      106.20     31.44 o 

   6  14   0     1144.94     1213.66     70.41 o 

   2  15   0     5728.44     5835.02    192.70 o 

   4  15   0      115.81       98.41     33.56 o 

   6  15   0     1320.74     1459.18     71.01 o 

   0  16   0     1975.89     2135.23    173.05 o 

   2  16   0      114.38       78.86     37.98 o 

   4  16   0     3713.99     3953.67    137.80 o 

   2  17   0      295.31      243.52     56.24 o 

   4  17   0       94.62      110.83     40.23 o 

   0  18   0     3239.53     3668.17    245.27 o 

   2  18   0      159.75      160.53     50.96 o 

   1   1   1    20715.55    21982.08     98.00 o 

   2   1   1      273.77      253.81     11.77 o 

   3   1   1     1095.09     1136.07     24.82 o 

   4   1   1      960.89      920.67     25.44 o 

   5   1   1    29606.14    31683.63    153.94 o 

   6   1   1     4268.31     4624.28     65.56 o 

   7   1   1        8.19        0.37      9.76 o 

   8   1   1     1387.55     1465.27     37.71 o 

   9   1   1     4276.25     4513.57     95.02 o 

  10   1   1       48.32       58.78     28.31 o 

  11   1   1      217.87      201.02     31.47 o 

   0   2   1     4314.35     4886.85     57.68 o 

   1   2   1       73.29       90.34      5.76 o 

   2   2   1     2339.25     2358.33     26.52 o 

   3   2   1     3571.13     3783.56     54.03 o 

   4   2   1     1424.01     1471.62     39.36 o 

   5   2   1       11.68       17.80     12.25 o 

   6   2   1     2001.62     2176.47     56.69 o 

   7   2   1    16222.10    16965.89    234.00 o 

   8   2   1      835.77      844.88     36.01 o 

   9   2   1      443.15      386.53     37.86 o 

  10   2   1       63.54       50.57     25.54 o 

  11   2   1      925.74      987.84     95.37 o 

   1   3   1    10852.04    11735.21     78.09 o 

   2   3   1     7223.98     7837.12     74.36 o 

   3   3   1     1698.96     1479.93     28.36 o 

   4   3   1       25.43       30.65     10.16 o 

   5   3   1     4327.48     4585.32     76.41 o 

   6   3   1      213.57      224.75     20.94 o 

   7   3   1      623.26      601.75     30.11 o 

   8   3   1        3.95        4.78     10.77 o 

   9   3   1       51.17       72.04     21.44 o 

  10   3   1       61.51       36.00     26.01 o 

  11   3   1      134.25      169.04     34.32 o 

   0   4   1     5481.65     5693.68    154.00 o 

   1   4   1     9583.65     9966.63    104.93 o 

   2   4   1     1887.35     2054.71     23.61 o 

   3   4   1    48495.07    52196.56    311.91 o 

   4   4   1     4216.59     4372.67     52.06 o 

   5   4   1      593.42      665.48     24.44 o 

   6   4   1      552.60      583.27     24.08 o 

   7   4   1     4448.68     4846.69     67.36 o 

   8   4   1      161.33      140.43     18.36 o 

   9   4   1       28.52       33.42     15.01 o 

  10   4   1      402.14      432.33     54.13 o 

  11   4   1     1926.30     2100.23    148.53 o 

   1   5   1     1557.29     1346.89     23.73 o 

   2   5   1      371.49      375.60     14.84 o 

   3   5   1     1114.10     1043.52     23.37 o 

   4   5   1     1307.20     1430.39     29.98 o 

   5   5   1     3985.27     3925.27     52.60 o 

   6   5   1       39.86       24.93     10.01 o 

   7   5   1      378.19      377.59     25.18 o 

   8   5   1        0.85       10.11     11.37 o 

   9   5   1     1105.85     1072.15     49.41 o 

  10   5   1       84.37       87.64     30.16 o 

   0   6   1     5056.80     4701.98     64.70 o 

   1   6   1     5276.77     4566.28     44.29 o 

   2   6   1      330.87      343.85     14.55 o 

   3   6   1    36548.75    39696.69    168.60 o 

   4   6   1     6952.27     7927.19     93.86 o 

   5   6   1     3375.59     3537.61     51.00 o 

   6   6   1       40.37       61.47     13.87 o 

   7   6   1      592.53      621.92     31.20 o 

   8   6   1        2.62       -5.39     11.26 o 

   9   6   1        5.33       -0.29     14.57 o 

  10   6   1      127.22      130.47     33.86 o 

   1   7   1    17767.75    17847.64    152.78 o 

   2   7   1     7973.69     8556.80     90.43 o 

   3   7   1     4453.27     4220.81     59.09 o 

   4   7   1      611.85      593.35     26.82 o 

   5   7   1     3695.72     4020.31     64.48 o 

   6   7   1        2.44       -0.09     10.62 o 

   7   7   1      214.50      180.75     21.11 o 

   8   7   1       14.80       35.67     14.39 o 

   9   7   1     1827.60     1849.66     85.36 o 

  10   7   1       13.82       17.87     19.42 o 

   0   8   1      468.81      494.66     22.47 o 

   1   8   1     1201.01     1172.41     21.76 o 

   2   8   1        1.59        3.52      9.91 o 

   3   8   1      225.74      199.17     18.25 o 

   4   8   1     1379.88     1413.91     39.38 o 

   5   8   1     2450.22     2522.51     53.82 o 

   6   8   1      576.01      540.78     30.56 o 

   7   8   1      738.83      725.78     34.97 o 

   8   8   1       85.14       67.52     16.56 o 

   9   8   1        0.37       -0.44     14.51 o 

  10   8   1        5.80      -11.13     27.83 o 

   1   9   1    22540.27    23273.46    285.84 o 

   2   9   1     4185.83     4320.83     64.17 o 

   3   9   1     7906.20     7858.39     88.76 o 

   4   9   1      382.81      405.01     25.72 o 

   5   9   1     5833.07     5827.52     83.72 o 

   6   9   1     1259.41     1160.34     41.49 o 

   7   9   1      191.52      200.56     22.05 o 

   8   9   1      190.82      163.94     24.56 o 

   9   9   1      442.86      450.68     47.00 o 

   0  10   1     5606.52     6159.15     83.15 o 

   1  10   1     2731.36     2515.06     48.49 o 

   2  10   1       27.93       32.27     11.26 o 

   3  10   1     1134.45     1126.35     35.06 o 

   4  10   1      107.69      113.31     16.56 o 

   5  10   1     1784.81     1781.31     46.47 o 

   6  10   1     1192.79     1194.99     40.80 o 

   7  10   1      463.82      446.12     30.11 o 

   8  10   1        5.50       18.15     14.86 o 

   9  10   1      203.31      185.92     32.01 o 

   1  11   1     1818.34     1724.38     42.79 o 

   2  11   1        4.56        2.75      9.95 o 

   3  11   1      311.80      293.13     22.63 o 

   4  11   1     1730.61     1641.03     44.82 o 

   5  11   1     7443.94     7319.17     94.66 o 

   6  11   1     1964.31     1837.48     51.04 o 

   7  11   1      544.13      520.10     32.92 o 

   8  11   1      177.63      162.52     25.01 o 

   9  11   1      166.04      149.71     53.36 o 

   0  12   1     3321.16     3164.99    123.81 o 

   1  12   1    13992.71    14513.76    184.12 o 

   2  12   1       25.08       30.93     11.85 o 

   3  12   1     1996.94     1921.31     48.03 o 

   4  12   1      194.90      188.85     21.26 o 

   5  12   1      927.29      912.70     37.04 o 

   6  12   1       13.84       10.70     12.11 o 

   7  12   1     2723.86     2623.82     69.33 o 

   8  12   1      719.44      714.30     46.12 o 

   1  13   1       89.39      100.35     26.30 o 

   2  13   1      167.29      158.43     26.62 o 

   3  13   1     1011.53     1011.16     40.76 o 

   4  13   1      346.42      347.73     27.43 o 

   5  13   1       83.75       56.30     16.41 o 

   6  13   1        3.63        8.94     12.36 o 

   7  13   1      123.48      163.39     22.75 o 

   8  13   1      212.02      183.83     27.91 o 

   0  14   1       33.44       30.70     28.71 o 

   1  14   1     1217.62     1267.32     63.44 o 

   2  14   1      969.90      924.18     50.07 o 

   3  14   1     6899.16     7050.04    116.94 o 

   4  14   1      130.67      111.84     22.43 o 

   5  14   1       33.07       24.24     13.81 o 

   6  14   1      404.46      377.04     33.03 o 

   7  14   1     1672.57     1752.74     59.33 o 

   1  15   1     1093.62     1072.51     61.87 o 

   2  15   1       63.10       57.75     24.57 o 

   3  15   1     1276.84     1241.12     59.67 o 

   4  15   1      513.21      511.81     40.79 o 

   5  15   1     1488.27     1334.36     57.42 o 

   6  15   1      147.71      185.19     25.92 o 

   0  16   1      167.72      127.31     45.50 o 

   1  16   1      201.30      152.03     34.08 o 

   2  16   1      333.33      312.88     45.63 o 

   3  16   1     1190.12     1105.92     59.52 o 

   4  16   1        0.37        9.62     17.25 o 

   5  16   1        3.93       11.95     16.82 o 

   1  17   1     2436.17     2558.74     98.74 o 

   2  17   1      106.31      104.94     31.84 o 

   3  17   1       99.02       95.11     29.19 o 

   4  17   1      289.69      277.46     38.63 o 

   0  18   1      432.88      410.16     72.63 o 

   1  18   1       14.07        3.02     21.53 o 

   2  18   1       73.28       91.80     29.66 o 

   0   0   2    44424.55    50931.23   1818.42 o 

   1   0   2    50228.36    54163.84   1367.95 o 

   2   0   2        1.54        1.41      9.21 o 

   3   0   2      266.09      319.76     21.85 o 

   4   0   2      391.73      316.08     24.26 o 

   5   0   2     6590.71     6996.21     87.52 o 

   6   0   2     5618.37     6371.60     84.35 o 

   7   0   2     4484.12     4683.74     91.88 o 

   8   0   2      393.61      445.06     43.25 o 

   9   0   2       38.51       22.03     20.91 o 

  10   0   2      118.44      152.25     33.21 o 

  11   0   2     1427.04     1592.90    148.53 o 

   1   1   2     7879.77     8153.22     36.31 o 

   2   1   2      490.72      494.57     13.69 o 

   3   1   2       30.30       74.76      9.39 o 

   4   1   2     2659.48     3036.35     37.63 o 

   5   1   2     1307.50     1327.51     29.17 o 

   6   1   2     1805.52     1833.95     37.21 o 

   7   1   2     1304.31     1343.48     38.14 o 

   8   1   2       12.58       13.00     14.02 o 

   9   1   2       72.03       60.35     16.97 o 

  10   1   2       14.53       15.80     14.41 o 

  11   1   2      124.72      162.15     59.96 o 

   0   2   2       52.11       55.62      8.00 o 

   1   2   2     1353.08     1354.89     16.85 o 

   2   2   2     4673.73     4951.73     35.13 o 

   3   2   2     2300.07     2247.80     34.70 o 

   4   2   2     8999.89     9713.80     74.07 o 

   5   2   2     3966.52     4448.73     56.22 o 

   6   2   2     2663.84     2699.85     48.75 o 

   7   2   2     3381.52     3416.04     63.58 o 

   8   2   2      157.08      134.43     25.07 o 

   9   2   2        1.58        2.64     14.60 o 

  10   2   2      343.82      398.74     40.77 o 

  11   2   2     1006.71     1130.97    130.81 o 

   1   3   2     6789.56     7016.96     62.69 o 

   2   3   2     3763.61     3663.29     32.20 o 

   3   3   2    12899.54    14267.51     91.09 o 

   4   3   2     2300.27     2372.23     35.71 o 

   5   3   2     2800.48     2768.91     52.50 o 

   6   3   2     1557.27     1481.63     40.10 o 

   7   3   2      692.91      654.39     30.75 o 

   8   3   2      907.08      864.39     47.18 o 

   9   3   2     1433.04     1552.24     76.64 o 

  10   3   2      237.43      195.71     38.02 o 

  11   3   2      281.90      270.00     52.34 o 

   0   4   2     1275.84     1254.01     32.12 o 

   1   4   2     3287.80     3076.22     39.39 o 

   2   4   2     8063.10     9196.54     60.24 o 

   3   4   2      268.75      340.44     15.25 o 

   4   4   2     3765.82     4235.42     48.32 o 

   5   4   2        5.14        7.38      8.06 o 

   6   4   2      316.18      313.42     19.24 o 

   7   4   2     1478.18     1433.53     37.70 o 

   8   4   2       54.47       71.41     17.78 o 

   9   4   2        0.20       13.48     17.63 o 

  10   4   2       36.41       35.20     22.95 o 

  11   4   2      388.73      416.08     55.58 o 

   1   5   2       56.01       51.22      9.01 o 

   2   5   2    17209.83    17907.00    114.99 o 

   3   5   2    12729.02    14512.76     81.58 o 

   4   5   2      187.88      209.68     14.48 o 

   5   5   2     3927.38     4010.52     53.21 o 

   6   5   2      305.01      306.15     20.43 o 

   7   5   2       13.12        4.24      9.98 o 

   8   5   2     4020.61     4251.22    111.48 o 

   9   5   2     7115.07     7415.94    166.78 o 

  10   5   2     1079.86     1084.81     70.27 o 

   0   6   2     1718.71     1810.25     42.98 o 

   1   6   2      306.78      281.38     14.72 o 

   2   6   2      902.25      981.34     23.74 o 

   3   6   2     9202.71     9796.94     73.34 o 

   4   6   2     2830.98     2656.92     40.16 o 

   5   6   2      854.39      923.78     31.97 o 

   6   6   2       39.16       24.13     12.25 o 

   7   6   2      504.71      450.61     27.83 o 

   8   6   2      792.21      719.90     49.23 o 

   9   6   2        2.28       11.01     18.12 o 

  10   6   2     1035.40     1008.77     69.76 o 

   1   7   2       10.25       23.75      9.15 o 

   2   7   2     4249.95     4484.79     49.45 o 

   3   7   2      218.55      193.38     14.07 o 

   4   7   2        5.01       10.38     10.34 o 

   5   7   2     2664.01     2654.07     52.93 o 

   6   7   2     1140.16     1150.42     38.20 o 

   7   7   2       76.20       60.90     14.89 o 

   8   7   2      660.85      668.63     49.36 o 

   9   7   2     2092.32     2186.69     83.45 o 

  10   7   2      260.20      277.33     39.78 o 

   0   8   2    14243.13    14890.58    350.05 o 

   1   8   2     1704.23     1768.19     31.43 o 

   2   8   2      929.04      840.27     24.08 o 

   3   8   2     2007.06     1899.57     43.17 o 

   4   8   2     1640.50     1490.38     40.49 o 

   5   8   2        1.54       -0.82     11.04 o 

   6   8   2      846.26      867.12     35.16 o 

   7   8   2     6559.45     6873.57     96.31 o 

   8   8   2     1536.76     1627.05     61.58 o 

   9   8   2       45.16       69.58     22.61 o 

  10   8   2     1250.20     1346.10     70.74 o 

   1   9   2      391.71      414.68     20.92 o 

   2   9   2      126.34      137.90     16.92 o 

   3   9   2      322.91      349.35     23.38 o 

   4   9   2       44.55       45.37     13.95 o 

   5   9   2      915.77      858.20     34.98 o 

   6   9   2       40.15       35.91     14.87 o 

   7   9   2       24.13       22.06     15.83 o 

   8   9   2      294.50      292.79     33.37 o 

   9   9   2        0.67       -2.72     13.94 o 

   0  10   2    19685.12    20840.12    301.63 o 

   1  10   2      570.10      531.06     29.00 o 

   2  10   2      990.62      902.52     33.14 o 

   3  10   2     1127.02     1052.58     36.56 o 

   4  10   2      569.89      539.04     30.15 o 

   5  10   2       52.76       29.64     14.24 o 

   6  10   2      307.33      321.18     27.33 o 

   7  10   2     3010.12     3209.09     86.32 o 

   8  10   2     1583.81     1502.13     57.43 o 

   9  10   2        2.75       39.83     17.68 o 

   1  11   2     2654.61     2582.81     59.11 o 

   2  11   2     1117.71     1141.20     35.27 o 

   3  11   2     1431.06     1386.01     43.51 o 

   4  11   2     1653.74     1613.81     47.96 o 

   5  11   2     3173.31     3139.51     67.45 o 

   6  11   2     1893.68     1773.19     57.74 o 

   7  11   2       69.16       88.88     22.65 o 

   8  11   2      244.35      292.90     31.37 o 

   9  11   2      890.24     1103.47     58.90 o 

   0  12   2     1612.88     1486.76     93.34 o 

   1  12   2     1038.96     1045.37     48.25 o 

   2  12   2      183.39      198.43     24.07 o 

   3  12   2       16.17       10.74     11.58 o 

   4  12   2      553.12      559.52     30.87 o 

   5  12   2      913.02      889.57     37.12 o 

   6  12   2      220.11      219.46     25.55 o 

   7  12   2        0.74       17.05     14.06 o 

   8  12   2      214.67      181.75     26.14 o 

   1  13   2     1589.41     1493.25     65.37 o 

   2  13   2     4498.48     4481.05     98.45 o 

   3  13   2      560.88      532.85     33.42 o 

   4  13   2      813.12      863.16     36.90 o 

   5  13   2     1350.45     1436.43     46.72 o 

   6  13   2     1502.27     1466.27     52.58 o 

   7  13   2        6.87       45.41     16.88 o 

   8  13   2        6.03       39.71     17.59 o 

   0  14   2        8.33       20.35     27.15 o 

   1  14   2      206.07      240.29     35.28 o 

   2  14   2      240.11      205.26     31.06 o 

   3  14   2     1188.31     1067.85     54.06 o 

   4  14   2      508.39      471.83     34.08 o 

   5  14   2      631.73      718.74     37.20 o 

   6  14   2      431.54      476.24     36.08 o 

   7  14   2      248.95      282.97     32.57 o 

   1  15   2      821.12      825.98     58.07 o 

   2  15   2     2389.00     2445.16     80.77 o 

   3  15   2     1764.79     1907.55     72.48 o 

   4  15   2      125.77      116.01     24.27 o 

   5  15   2      252.30      251.28     35.39 o 

   6  15   2      382.88      421.98     38.06 o 

   0  16   2     1106.27     1243.38     96.34 o 

   1  16   2     1189.28     1178.83     67.06 o 

   2  16   2        8.63       -4.90     19.83 o 

   3  16   2     1021.23     1005.69     60.64 o 

   4  16   2     3090.30     3181.55    100.95 o 

   5  16   2      102.08       69.06     23.11 o 

   1  17   2      156.27      107.84     30.69 o 

   2  17   2        1.38       19.60     23.48 o 

   3  17   2      102.97      130.75     32.65 o 

   4  17   2       78.00       98.11     25.87 o 

   0  18   2     1861.44     2077.83    130.53 o 

   1  18   2      810.71      902.24     68.40 o 

   2  18   2       34.81       23.80     24.52 o 

   1   1   3     4999.27     4893.54     30.26 o 

   2   1   3      185.13      175.28      8.81 o 

   3   1   3        6.88       12.24      7.12 o 

   4   1   3     4285.64     4355.12     55.74 o 

   5   1   3     6664.16     6699.68     93.64 o 

   6   1   3    12784.23    12930.57    102.63 o 

   7   1   3     1006.09     1017.84     43.46 o 

   8   1   3     5591.82     5866.84     95.92 o 

   9   1   3       88.93       86.59     19.97 o 

  10   1   3     1927.60     2211.35     74.53 o 

  11   1   3      231.14      269.80     76.31 o 

   0   2   3      458.40      563.83     18.83 o 

   1   2   3     2187.19     2113.30     22.24 o 

   2   2   3     4672.12     4581.51     48.06 o 

   3   2   3      131.28      137.22     10.54 o 

   4   2   3     1237.18     1280.63     28.13 o 

   5   2   3     1341.05     1372.53     32.18 o 

   6   2   3     7997.27     8249.71    130.94 o 

   7   2   3     2852.49     2809.76     68.78 o 

   8   2   3     3761.95     3802.19    108.04 o 

   9   2   3      163.67      166.96     29.11 o 

  10   2   3     1790.35     1823.80     76.73 o 

  11   2   3      201.14      234.37     74.94 o 

   1   3   3     2079.22     2194.16     24.75 o 

   2   3   3    10181.08    10506.95     79.32 o 

   3   3   3      157.39      148.19     10.28 o 

   4   3   3     1859.17     2021.03     32.92 o 

   5   3   3       92.74       78.92     11.55 o 

   6   3   3     1073.48     1019.29     33.83 o 

   7   3   3       17.73       19.87     12.55 o 

   8   3   3     1231.42     1196.25     56.20 o 

   9   3   3       25.61       21.76     22.00 o 

  10   3   3       26.98       13.04     18.47 o 

  11   3   3      142.09      126.96     50.42 o 

   0   4   3     3583.04     3903.41     60.28 o 

   1   4   3     1020.42      957.88     19.39 o 

   2   4   3      718.29      637.41     16.91 o 

   3   4   3    13508.25    14103.70     74.07 o 

   4   4   3     9928.74     9589.11    109.83 o 

   5   4   3      337.74      409.05     19.28 o 

   6   4   3     2914.85     3147.28     50.17 o 

   7   4   3      126.62      130.65     17.03 o 

   8   4   3     4163.71     4430.19    107.35 o 

   9   4   3      819.30      800.06     54.83 o 

  10   4   3     1874.39     2038.06     95.39 o 

   1   5   3       11.81       18.28      7.57 o 

   2   5   3     1155.92     1048.21     20.84 o 

   3   5   3     1531.18     1741.00     27.90 o 

   4   5   3     9033.34     8810.41     77.64 o 

   5   5   3      349.81      369.86     19.10 o 

   6   5   3      404.51      344.39     20.62 o 

   7   5   3      356.64      335.52     26.22 o 

   8   5   3     1525.03     1537.81     66.30 o 

   9   5   3      799.96      790.60     54.15 o 

  10   5   3      878.85      912.02     62.08 o 

   0   6   3    11513.26    10482.02    110.32 o 

   1   6   3       47.20       34.28      9.82 o 

   2   6   3     1933.21     2176.76     29.73 o 

   3   6   3     4843.03     4787.96     51.84 o 

   4   6   3    14886.65    15707.21     96.92 o 

   5   6   3       58.25       57.62     12.98 o 

   6   6   3     1528.28     1509.07     41.41 o 

   7   6   3       80.95       69.94     18.48 o 

   8   6   3      927.47      930.59     54.40 o 

   9   6   3      201.63      179.37     32.42 o 

  10   6   3       62.53       86.17     24.26 o 

   1   7   3     3474.96     3415.71     48.10 o 

   2   7   3    14759.42    14292.09     91.43 o 

   3   7   3     2244.10     2387.45     39.71 o 

   4   7   3      917.88      979.70     32.09 o 

   5   7   3      113.61      100.53     16.11 o 

   6   7   3     1290.87     1335.07     41.04 o 

   7   7   3      520.14      526.06     37.17 o 

   8   7   3      352.39      363.55     40.91 o 

   9   7   3      968.99      981.74     59.29 o 

  10   7   3      563.75      593.44     53.12 o 

   0   8   3     2899.74     3002.83     71.98 o 

   1   8   3      299.28      342.24     19.22 o 

   2   8   3      355.11      284.91     17.16 o 

   3   8   3       88.53      100.86     12.43 o 

   4   8   3      804.70      773.85     30.54 o 

   5   8   3      203.92      198.79     20.43 o 

   6   8   3     1232.89     1265.47     41.09 o 

   7   8   3        6.05        0.36     14.46 o 

   8   8   3        7.40       31.64     19.84 o 

   9   8   3        6.77       31.09     18.79 o 

  10   8   3        4.26       49.59     21.88 o 

   1   9   3     1252.88     1096.28     31.74 o 

   2   9   3    16297.24    16324.66    107.22 o 

   3   9   3      135.36      103.24     16.26 o 

   4   9   3     2894.35     2866.46     57.18 o 

   5   9   3      262.56      259.48     23.43 o 

   6   9   3     5208.97     5540.48     94.04 o 

   7   9   3      485.07      428.30     37.62 o 

   8   9   3      158.69      137.09     30.50 o 

   9   9   3      248.90      265.66     40.02 o 

   0  10   3     7484.07     7039.66    106.69 o 

   1  10   3     1182.62     1159.17     40.04 o 

   2  10   3       88.91       83.18     16.67 o 

   3  10   3       50.04       45.09     14.23 o 

   4  10   3     3929.23     3985.50     70.13 o 

   5  10   3     1786.82     1730.49     49.46 o 

   6  10   3       44.04       27.47     15.66 o 

   7  10   3      672.67      588.81     43.03 o 

   8  10   3        2.11        8.73     19.08 o 

   9  10   3       28.40       23.69     20.41 o 

   1  11   3       16.07       25.48     13.65 o 

   2  11   3      989.29      931.12     38.79 o 

   3  11   3      325.85      302.35     24.94 o 

   4  11   3      198.81      153.44     20.99 o 

   5  11   3      127.74      117.14     19.68 o 

   6  11   3     2218.61     2188.22     64.73 o 

   7  11   3       67.34       49.58     19.92 o 

   8  11   3       22.99       48.45     22.79 o 

   0  12   3    17523.52    17832.23    823.02 o 

   1  12   3      674.68      607.51     40.09 o 

   2  12   3     2971.95     3047.32     69.26 o 

   3  12   3      161.21      140.96     20.74 o 

   4  12   3     4226.08     4400.54     79.97 o 

   5  12   3      517.43      465.32     35.60 o 

   6  12   3       65.50       70.48     18.68 o 

   7  12   3      987.26      983.65     53.30 o 

   8  12   3       20.75       29.95     18.02 o 

   1  13   3       19.20       22.08     17.81 o 

   2  13   3     1698.30     1691.54     62.95 o 

   3  13   3      945.99      938.44     43.56 o 

   4  13   3     1105.43     1036.96     39.18 o 

   5  13   3       68.27       63.50     16.99 o 

   6  13   3      101.90       98.15     21.77 o 

   7  13   3        0.07       25.73     14.45 o 

   0  14   3      196.33      179.15     46.72 o 

   1  14   3       10.37       10.87     17.28 o 

   2  14   3       22.67       -1.57     17.82 o 

   3  14   3       59.48       36.55     19.29 o 

   4  14   3     1866.83     1861.60     62.68 o 

   5  14   3        2.79        8.59     12.67 o 

   6  14   3     1327.32     1431.48     58.00 o 

   7  14   3      167.74      183.94     26.33 o 

   1  15   3      167.87      149.63     32.46 o 

   2  15   3     3140.00     3241.30     92.58 o 

   3  15   3      495.54      458.26     43.45 o 

   4  15   3       66.94      100.83     25.63 o 

   5  15   3      226.53      205.64     32.61 o 

   6  15   3       48.97       55.72     20.40 o 

   0  16   3     1188.45     1332.77     99.98 o 

   1  16   3      133.21      127.03     32.09 o 

   2  16   3      863.73      881.51     62.71 o 

   3  16   3        6.72       20.08     19.72 o 

   4  16   3      141.36      117.30     28.08 o 

   5  16   3       80.05       76.06     23.52 o 

   1  17   3       17.06       10.27     20.86 o 

   2  17   3      484.56      528.66     54.63 o 

   3  17   3      116.42      109.13     28.71 o 

   4  17   3      707.52      750.27     56.49 o 

   0  18   3       90.10       73.96     40.08 o 

   1  18   3        1.78      -15.40     19.39 o 

   2  18   3      543.09      619.08     59.63 o 

   0   0   4     3238.87     3642.51     49.46 o 

   1   0   4    96000.12    99152.52   3123.14 o 

   2   0   4       19.08       20.59     14.41 o 

   3   0   4      140.10      188.39     11.58 o 

   4   0   4     1379.68     1482.58     32.41 o 

   5   0   4     6866.20     7320.25     90.40 o 

   6   0   4       64.78       24.78     16.27 o 

   7   0   4     2926.02     2888.97     92.57 o 

   8   0   4     1273.70     1234.21     66.60 o 

   9   0   4      618.34      622.89     56.60 o 

  10   0   4      631.97      706.36     63.45 o 

  11   0   4      124.55      167.54     39.56 o 

   1   1   4    19440.44    20328.33    163.64 o 

   2   1   4       45.79       22.84      7.35 o 

   3   1   4       81.15       50.16      7.01 o 

   4   1   4       10.90       15.37      7.69 o 

   5   1   4      348.50      325.75     17.54 o 

   6   1   4       55.70       52.37     12.68 o 

   7   1   4     1183.32     1170.00     47.73 o 

   8   1   4      249.55      234.69     26.85 o 

   9   1   4      586.03      545.91     37.85 o 

  10   1   4      150.21      128.84     26.40 o 

  11   1   4      172.95      171.48     31.46 o 

   0   2   4      177.45      202.46     14.15 o 

   1   2   4     4923.12     5059.78     47.94 o 

   2   2   4     1229.02     1224.33     17.42 o 

   3   2   4     3897.23     3486.77     33.42 o 

   4   2   4       28.90       35.65      8.78 o 

   5   2   4     2727.98     2839.66     63.02 o 

   6   2   4      155.18      181.01     18.84 o 

   7   2   4     3680.83     3524.80     78.43 o 

   8   2   4      582.44      555.01     43.15 o 

   9   2   4      184.17      150.74     28.06 o 

  10   2   4      415.42      432.42     46.13 o 

  11   2   4      226.73      320.81     47.84 o 

   1   3   4    16006.95    16177.06    174.69 o 

   2   3   4      129.99      137.71      9.18 o 

   3   3   4    19032.33    20454.07    141.80 o 

   4   3   4        1.06        4.48      7.07 o 

   5   3   4     2183.42     1938.92     37.04 o 

   6   3   4      171.02      161.59     17.20 o 

   7   3   4      306.89      293.75     32.19 o 

   8   3   4      291.15      295.91     34.73 o 

   9   3   4      343.57      301.50     44.58 o 

  10   3   4      386.45      372.23     43.43 o 

   0   4   4       57.55       67.21     12.13 o 

   1   4   4     8116.58     8098.68     83.49 o 

   2   4   4      112.88       90.38      9.06 o 

   3   4   4        1.56        2.89      6.89 o 

   4   4   4      314.82      287.22     15.67 o 

   5   4   4      279.08      290.56     17.03 o 

   6   4   4     1213.99     1173.94     34.71 o 

   7   4   4     3810.80     3732.78     86.86 o 

   8   4   4       52.75       51.11     21.61 o 

   9   4   4       49.75       31.14     20.38 o 

  10   4   4        6.74       -4.32     16.69 o 

   1   5   4       39.88       73.74      9.34 o 

   2   5   4      371.44      293.88     13.64 o 

   3   5   4    13499.99    14476.40    131.09 o 

   4   5   4     1108.75     1162.30     25.75 o 

   5   5   4     7128.21     7120.16     98.28 o 

   6   5   4      632.20      663.41     27.73 o 

   7   5   4      589.55      580.18     44.43 o 

   8   5   4        9.04       20.34     19.03 o 

   9   5   4     7750.43     8202.36    159.32 o 

  10   5   4      128.62      114.42     28.71 o 

   0   6   4     1195.38     1180.64     38.84 o 

   1   6   4      475.55      425.83     16.63 o 

   2   6   4      244.04      270.93     13.75 o 

   3   6   4    11200.50    10981.58    112.94 o 

   4   6   4      825.06      795.78     22.55 o 

   5   6   4      926.84      969.14     31.70 o 

   6   6   4      163.03      155.29     22.64 o 

   7   6   4      145.15      124.02     26.99 o 

   8   6   4        1.29       -3.78     17.52 o 

   9   6   4       13.11       18.97     20.21 o 

  10   6   4       16.65       45.13     19.89 o 

   1   7   4      596.51      546.11     21.49 o 

   2   7   4      738.02      680.84     20.70 o 

   3   7   4      865.76      827.28     25.68 o 

   4   7   4     2031.21     1980.70     39.41 o 

   5   7   4     4711.74     4798.94     69.72 o 

   6   7   4       17.07       19.21     15.33 o 

   7   7   4       60.38       53.95     21.50 o 

   8   7   4        3.26        4.07     18.12 o 

   9   7   4     2752.84     2808.21     97.83 o 

  10   7   4       29.37       32.19     19.78 o 

   0   8   4       13.65       14.60     13.23 o 

   1   8   4      891.96      813.36     27.76 o 

   2   8   4       22.10       32.18     10.88 o 

   3   8   4     5035.00     4632.63     58.55 o 

   4   8   4     1969.86     1968.58     46.06 o 

   5   8   4       75.32       63.65     14.73 o 

   6   8   4      150.76      123.23     23.27 o 

   7   8   4     9062.71     9449.01    162.47 o 

   8   8   4       14.21       14.15     18.43 o 

   9   8   4       26.94       15.74     18.09 o 

   1   9   4       23.14       17.05     10.58 o 

   2   9   4      242.28      229.75     18.57 o 

   3   9   4      438.24      436.81     25.69 o 

   4   9   4        5.29        6.53     11.42 o 

   5   9   4      945.41      872.97     38.89 o 

   6   9   4        9.23        8.00     14.64 o 

   7   9   4       11.09       10.55     19.89 o 

   8   9   4        0.03       11.59     17.46 o 

   9   9   4       17.00       27.91     19.03 o 

   0  10   4     1911.23     1881.42     58.51 o 

   1  10   4     2380.55     2313.30     48.03 o 

   2  10   4      825.47      754.68     34.70 o 

   3  10   4     2634.33     2547.22     55.03 o 

   4  10   4       11.75       17.16     12.99 o 

   5  10   4        9.51       16.34     14.59 o 

   6  10   4        1.63       -0.97     14.14 o 

   7  10   4     4243.00     4317.44    116.78 o 

   8  10   4       41.66       52.86     23.30 o 

   9  10   4        2.26       21.72     20.15 o 

   1  11   4     4575.05     4532.92     79.33 o 

   2  11   4      852.32      854.59     38.23 o 

   3  11   4     2475.38     2307.41     60.56 o 

   4  11   4       42.12       30.38     14.22 o 

   5  11   4     5596.62     5557.89     98.05 o 

   6  11   4      114.75       85.91     21.65 o 

   7  11   4       25.29       36.46     21.93 o 

   8  11   4      112.42      125.86     30.23 o 

   0  12   4      524.74      626.90     64.53 o 

   1  12   4     2751.28     2823.98     65.76 o 

   2  12   4      129.44      125.47     21.25 o 

   3  12   4      113.40      105.28     20.60 o 

   4  12   4       16.22       22.35     15.30 o 

   5  12   4      972.78      967.37     44.93 o 

   6  12   4      236.92      219.89     30.77 o 

   7  12   4       27.39       56.87     24.61 o 

   8  12   4      119.12      130.19     31.30 o 

   1  13   4     3346.73     3188.25     83.91 o 

   2  13   4       22.20       25.69     18.65 o 

   3  13   4     1383.99     1448.20     53.45 o 

   4  13   4      119.89       81.32     19.57 o 

   5  13   4     3012.92     3066.33     79.29 o 

   6  13   4      133.03      124.85     25.36 o 

   7  13   4       52.35       54.60     24.10 o 

   0  14   4     1232.99     1269.84     89.59 o 

   1  14   4       36.94       28.79     19.63 o 

   2  14   4       41.07       23.66     17.27 o 

   3  14   4     2110.56     2069.99     73.34 o 

   4  14   4        1.51        9.69     15.07 o 

   5  14   4      605.16      623.26     42.32 o 

   6  14   4       17.50       47.22     17.17 o 

   7  14   4      440.04      451.26     45.28 o 

   1  15   4     1272.78     1218.47     65.32 o 

   2  15   4      130.35      150.87     29.18 o 

   3  15   4     3326.66     3557.95     98.39 o 

   4  15   4       68.96       54.56     21.08 o 

   5  15   4      449.54      412.04     42.68 o 

   6  15   4       68.51       74.03     22.45 o 

   0  16   4      381.19      325.00     61.18 o 

   1  16   4     2373.42     2474.37     94.87 o 

   2  16   4      322.48      325.85     39.89 o 

   3  16   4     2732.55     2629.09    100.76 o 

   4  16   4       62.14       64.88     22.67 o 

   5  16   4      404.42      466.71     52.87 o 

   1  17   4       19.88       35.80     22.04 o 

   2  17   4        1.59        3.27     21.16 o 

   3  17   4       14.77       35.96     21.53 o 

   0  18   4      126.54       71.50     39.29 o 

   1  18   4     1111.99     1189.47     73.20 o 

   1   1   5      185.58      240.94      8.96 o 

   2   1   5     3826.53     3657.70     36.99 o 

   3   1   5      957.43      930.70     20.76 o 

   4   1   5     1004.15      971.61     26.63 o 

   5   1   5      437.08      460.41     24.84 o 

   6   1   5    22689.89    23466.63    188.88 o 

   7   1   5      429.21      403.78     32.95 o 

   8   1   5     3919.77     3868.11     89.73 o 

   9   1   5      377.51      387.47     34.27 o 

  10   1   5       84.92      104.61     23.73 o 

   0   2   5     5817.24     5535.28     66.87 o 

   1   2   5     7960.79     8320.93     83.03 o 

   2   2   5      297.13      272.18     12.25 o 

   3   2   5     2775.35     2956.66     28.81 o 

   4   2   5     6834.96     7525.24     97.24 o 

   5   2   5      776.94      784.33     34.04 o 

   6   2   5     3661.90     3595.95     75.83 o 

   7   2   5     1313.96     1265.88     56.28 o 

   8   2   5     2137.00     2090.31     74.47 o 

   9   2   5      280.77      263.61     29.30 o 

  10   2   5      829.79      832.62     59.87 o 

   1   3   5      183.75      170.96     10.52 o 

   2   3   5     6718.28     6632.21     52.26 o 

   3   3   5      760.64      781.61     18.00 o 

   4   3   5      799.55      768.26     19.71 o 

   5   3   5        0.06       -7.96      7.30 o 

   6   3   5      561.48      527.95     36.73 o 

   7   3   5      170.07      106.37     23.75 o 

   8   3   5       27.74       23.31     17.30 o 

   9   3   5     1245.81     1197.42     63.55 o 

  10   3   5      230.24      205.95     29.65 o 

   0   4   5     6767.01     6967.50     79.68 o 

   1   4   5     2817.34     3194.91     35.04 o 

   2   4   5      185.27      155.70     11.56 o 

   3   4   5       31.23       31.00      7.81 o 

   4   4   5    20505.21    21604.75    149.50 o 

   5   4   5      473.01      480.76     20.03 o 

   6   4   5     2605.60     2640.30     65.98 o 

   7   4   5       11.11        7.83     13.52 o 

   8   4   5     2163.10     2104.46     78.67 o 

   9   4   5      202.25      169.87     33.02 o 

  10   4   5     2297.10     2432.12    126.62 o 

   1   5   5      347.31      312.81     13.98 o 

   2   5   5     3053.63     3485.07     43.18 o 

   3   5   5     3020.86     3047.16     37.99 o 

   4   5   5     3423.38     3308.87     51.33 o 

   5   5   5     2161.04     2180.88     39.44 o 

   6   5   5        6.28        3.97     16.08 o 

   7   5   5      278.07      243.45     33.01 o 

   8   5   5      119.15       79.66     25.40 o 

   9   5   5     1063.07     1028.94     61.43 o 

  10   5   5       78.52      111.16     29.89 o 

   0   6   5     2777.96     2307.73     46.41 o 

   1   6   5     3609.76     3668.10     61.50 o 

   2   6   5     1372.04     1364.89     29.23 o 

   3   6   5       24.26       30.09      8.45 o 

   4   6   5    13400.68    13767.41    110.89 o 

   5   6   5      559.04      584.15     29.32 o 

   6   6   5      148.72      155.00     27.63 o 

   7   6   5     2170.54     2149.09     77.96 o 

   8   6   5     1192.82     1117.84     60.41 o 

   9   6   5       30.55       24.76     20.54 o 

  10   6   5      920.28     1005.01     65.12 o 

   1   7   5      805.37      773.69     22.46 o 

   2   7   5    23628.71    24990.64    264.21 o 

   3   7   5      951.46      934.62     27.56 o 

   4   7   5     1819.73     1868.80     38.67 o 

   5   7   5      123.52      100.95     17.81 o 

   6   7   5       70.62       81.82     19.51 o 

   7   7   5      538.79      444.50     43.87 o 

   8   7   5     1297.19     1140.91     80.56 o 

   9   7   5        3.55       19.75     19.81 o 

  10   7   5      568.36      614.26     56.54 o 

   0   8   5     1214.72     1397.66     48.18 o 

   1   8   5       11.80       19.28      9.61 o 

   2   8   5      357.78      336.21     21.16 o 

   3   8   5       17.04       23.34     10.44 o 

   4   8   5     1308.73     1156.42     36.31 o 

   5   8   5       45.53       30.34     14.10 o 

   6   8   5       13.56       17.58     15.55 o 

   7   8   5     1160.43     1055.64     59.24 o 

   8   8   5      705.28      664.78     54.25 o 

   9   8   5        3.22       14.48     20.04 o 

   1   9   5     1686.34     1628.06     40.53 o 

   2   9   5     9214.18     9219.00     93.40 o 

   3   9   5     1643.11     1702.01     49.15 o 

   4   9   5      105.92       82.57     18.12 o 

   5   9   5     1983.84     1947.12     55.30 o 

   6   9   5     6567.74     6629.25    117.21 o 

   7   9   5       88.15       78.20     25.09 o 

   8   9   5     1861.86     1787.83     79.66 o 

   9   9   5      347.45      397.69     47.29 o 

   0  10   5    15254.05    15660.45    379.59 o 

   1  10   5      705.01      735.34     30.32 o 

   2  10   5     1291.47     1324.36     44.63 o 

   3  10   5       57.70       45.70     15.52 o 

   4  10   5      619.47      635.27     36.10 o 

   5  10   5     2913.46     2901.07     78.14 o 

   6  10   5      319.70      311.90     34.24 o 

   7  10   5       97.30      131.48     31.02 o 

   8  10   5        8.77       29.99     20.30 o 

   9  10   5        6.33       32.22     20.70 o 

   1  11   5        0.74       -3.76     12.62 o 

   2  11   5      771.62      667.30     36.17 o 

   3  11   5     1499.70     1457.14     49.75 o 

   4  11   5     1278.39     1258.54     47.75 o 

   5  11   5       38.17        6.58     15.30 o 

   6  11   5     4352.87     4053.19     98.44 o 

   7  11   5        1.56        0.95     18.30 o 

   8  11   5       53.16       40.98     22.03 o 

   0  12   5    14754.52    15303.10    259.62 o 

   1  12   5      532.46      483.59     32.10 o 

   2  12   5       27.92       25.14     14.71 o 

   3  12   5      158.50      114.76     21.68 o 

   4  12   5     2716.10     2741.81     71.21 o 

   5  12   5      433.08      371.21     36.94 o 

   6  12   5     1910.75     1826.75     69.61 o 

   7  12   5      147.34      155.28     32.72 o 

   8  12   5      543.69      577.98     56.08 o 

   1  13   5       99.86       79.49     22.07 o 

   2  13   5      236.22      220.04     26.40 o 

   3  13   5     2383.65     2446.33     68.27 o 

   4  13   5        0.04       -3.94     13.44 o 

   5  13   5        0.08       -8.53     15.74 o 

   6  13   5       11.49       12.67     17.47 o 

   7  13   5      173.53      165.13     32.97 o 

   0  14   5     3266.31     3517.94    145.49 o 

   1  14   5     1102.26     1135.66     55.12 o 

   2  14   5      681.24      636.30     46.08 o 

   3  14   5       55.99       40.75     20.60 o 

   4  14   5     2544.03     2568.59     74.12 o 

   5  14   5      426.59      412.37     41.54 o 

   6  14   5      870.08      880.57     55.06 o 

   1  15   5      297.70      261.11     38.41 o 

   2  15   5     3234.39     3302.44    112.63 o 

   3  15   5       59.43       48.28     21.31 o 

   4  15   5     1825.63     1660.20     70.26 o 

   5  15   5       73.44       73.25     21.19 o 

   6  15   5       96.50       92.86     22.97 o 

   0  16   5      449.05      393.09     66.96 o 

   1  16   5      659.60      712.34     57.53 o 

   2  16   5      523.84      528.35     47.84 o 

   3  16   5       13.89       30.04     20.57 o 

   4  16   5      179.87      180.34     32.02 o 

   5  16   5      237.55      274.32     41.44 o 

   1  17   5      850.86      823.97     63.48 o 

   2  17   5     3443.99     3880.10    122.18 o 

   3  17   5      304.67      350.06     42.90 o 

   0   0   6    30829.78    32892.04    379.27 o 

   1   0   6    51906.96    59077.05    942.86 o 

   2   0   6     3726.30     3784.94     76.04 o 

   3   0   6     9674.03     9914.76    159.86 o 

   4   0   6       35.83       65.30     19.64 o 

   5   0   6       19.93       45.02     27.25 o 

   6   0   6     1468.89     1422.27     64.88 o 

   7   0   6     7470.42     7425.31    152.42 o 

   8   0   6      315.61      283.52     41.51 o 

   9   0   6       29.57       43.50     24.95 o 

  10   0   6       84.68       90.38     32.23 o 

   1   1   6    15782.54    16834.98    162.65 o 

   2   1   6      686.02      453.30     16.61 o 

   3   1   6      225.75      244.94     17.66 o 

   4   1   6      594.85      566.77     27.17 o 

   5   1   6     1034.53     1048.31     41.34 o 

   6   1   6      233.70      205.56     25.32 o 

   7   1   6       28.64       24.10     16.94 o 

   8   1   6      354.92      295.38     30.16 o 

   9   1   6      103.97       98.82     21.97 o 

  10   1   6      327.57      340.69     38.00 o 

   0   2   6      343.65      442.12     21.21 o 

   1   2   6    13687.25    14739.21    139.80 o 

   2   2   6      308.94      315.86     13.40 o 

   3   2   6    10731.95    11137.16     82.34 o 

   4   2   6     1062.38      920.86     22.09 o 

   5   2   6       67.03       45.01     15.21 o 

   6   2   6       11.06       23.64     15.35 o 

   7   2   6     2724.07     2643.02     72.09 o 

   8   2   6      182.46      165.85     29.63 o 

   9   2   6       39.14       46.20     19.29 o 

  10   2   6       11.87        0.80     18.75 o 

   1   3   6    22284.54    23552.11    170.02 o 

   2   3   6     3758.78     3149.96     39.52 o 

   3   3   6     4298.75     4283.64     58.44 o 

   4   3   6     1818.53     1945.60     28.17 o 

   5   3   6     8954.22     8885.36    112.93 o 

   6   3   6        7.19       16.06     14.52 o 

   7   3   6        4.18        7.62     15.31 o 

   8   3   6       90.25       63.01     18.65 o 

   9   3   6     2396.64     2521.79     91.44 o 

  10   3   6       46.85       37.41     20.25 o 

   0   4   6     5306.23     5251.71     65.76 o 

   1   4   6      122.23      126.31     10.86 o 

   2   4   6     1574.58     1549.40     28.34 o 

   3   4   6      391.13      424.49     18.05 o 

   4   4   6        3.61        0.62      6.64 o 

   5   4   6       20.82       33.59     14.68 o 

   6   4   6     1763.11     1868.11     57.43 o 

   7   4   6        1.53        7.23     12.88 o 

   8   4   6     1203.20     1161.85     60.99 o 

   9   4   6        6.32       -7.10     17.63 o 

  10   4   6        0.45       26.27     18.21 o 

   1   5   6     6513.75     6591.05     73.03 o 

   2   5   6       42.66       30.45      8.65 o 

   3   5   6    13086.36    13737.78    103.73 o 

   4   5   6      852.82      768.23     24.79 o 

   5   5   6     8060.16     8070.69    119.26 o 

   6   5   6      156.88      156.70     28.22 o 

   7   5   6      403.58      356.36     39.20 o 

   8   5   6      295.46      296.41     39.57 o 

   9   5   6     4704.98     4813.48    127.71 o 

  10   5   6      810.87      742.08     70.47 o 

   0   6   6      746.58      939.45     33.09 o 

   1   6   6      972.79      891.74     22.82 o 

   2   6   6       11.37       15.11      8.45 o 

   3   6   6     8806.38     8733.82     89.87 o 

   4   6   6     1104.54     1027.90     28.86 o 

   5   6   6     1003.33      947.45     36.55 o 

   6   6   6       51.49       46.33     20.05 o 

   7   6   6     1960.14     1853.93     73.68 o 

   8   6   6       26.92        5.14     18.21 o 

   9   6   6      126.26      158.29     32.58 o 

  10   6   6        9.13       20.73     19.59 o 

   1   7   6     7753.96     8188.54     99.92 o 

   2   7   6      834.94      813.21     25.34 o 

   3   7   6      271.68      274.24     20.07 o 

   4   7   6     2733.05     2758.40     52.32 o 

   5   7   6      843.26      761.39     34.47 o 

   6   7   6     1291.72     1241.06     60.54 o 

   7   7   6      214.12      181.26     31.79 o 

   8   7   6      170.33      174.35     32.82 o 

   9   7   6      671.56      658.24     56.47 o 

   0   8   6        8.21        6.09     13.35 o 

   1   8   6     3773.43     3719.95     49.58 o 

   2   8   6      219.74      196.21     18.31 o 

   3   8   6     9214.96     9030.11     93.33 o 

   4   8   6       38.74       32.52     12.07 o 

   5   8   6      931.37      911.43     43.36 o 

   6   8   6     1719.45     1675.77     70.14 o 

   7   8   6     5770.69     5653.14    131.58 o 

   8   8   6     1129.54     1075.00     63.22 o 

   9   8   6      323.70      287.14     41.97 o 

   1   9   6        0.94        1.55     10.29 o 

   2   9   6      638.42      651.54     28.78 o 

   3   9   6      444.02      431.97     33.21 o 

   4   9   6      539.49      484.05     31.22 o 

   5   9   6      540.85      507.14     37.44 o 

   6   9   6      155.84      122.74     28.25 o 

   7   9   6        0.46       -3.11     18.83 o 

   8   9   6       23.68       19.91     20.80 o 

   9   9   6      126.17       66.50     24.85 o 

   0  10   6      122.09      110.04     22.80 o 

   1  10   6     6276.66     6361.91     94.42 o 

   2  10   6      636.56      590.58     33.32 o 

   3  10   6     2731.36     2638.21     63.28 o 

   4  10   6      166.13      143.05     22.01 o 

   5  10   6       24.72       26.99     16.86 o 

   6  10   6      178.95      200.97     34.12 o 

   7  10   6     2880.03     2764.84     97.54 o 

   8  10   6      526.56      563.78     53.98 o 

   1  11   6     5492.16     5554.75    101.87 o 

   2  11   6      356.50      348.90     29.17 o 

   3  11   6        3.83       -6.63     13.32 o 

   4  11   6      920.36      912.67     41.82 o 

   5  11   6     3841.92     3637.29     91.43 o 

   6  11   6      388.97      359.52     44.04 o 

   7  11   6       31.41       48.77     24.04 o 

   8  11   6      862.80     1121.36     71.48 o 

   0  12   6     1220.83     1229.34     68.38 o 

   1  12   6      716.53      743.96     38.57 o 

   2  12   6      265.64      218.73     26.26 o 

   3  12   6      230.29      230.94     27.09 o 

   4  12   6      520.49      504.86     35.98 o 

   5  12   6        5.99       15.70     15.84 o 

   6  12   6      580.92      499.34     51.38 o 

   7  12   6      113.55      122.20     34.22 o 

   1  13   6     2327.27     2165.66     71.41 o 

   2  13   6      956.61      953.22     44.11 o 

   3  13   6      479.04      497.04     36.83 o 

   4  13   6       20.61       21.07     16.44 o 

   5  13   6     4274.51     4446.70    107.73 o 

   6  13   6      105.90       90.00     26.91 o 

   7  13   6       22.85        7.56     20.06 o 

   0  14   6      633.68      581.23     69.81 o 

   1  14   6      238.32      214.77     31.73 o 

   2  14   6      252.17      221.17     32.08 o 

   3  14   6      831.68      835.48     52.51 o 

   4  14   6       11.88       34.06     18.72 o 

   5  14   6       83.45       63.59     21.19 o 

   6  14   6      429.93      478.16     53.06 o 

   1  15   6      665.90      693.26     50.05 o 

   2  15   6     1147.36     1251.75     60.50 o 

   3  15   6      822.52      878.32     54.80 o 

   4  15   6      217.21      207.50     37.27 o 

   5  15   6      883.58      939.32     57.00 o 

   0  16   6     1127.02     1298.44     98.22 o 

   1  16   6      205.23      195.14     35.70 o 

   2  16   6      345.68      310.56     39.80 o 

   3  16   6     2577.47     2633.38     89.05 o 

   4  16   6      460.26      469.41     52.75 o 

   1  17   6      185.64      159.39     34.01 o 

   2  17   6       20.32       21.97     20.10 o 

   3  17   6        7.17       20.73     19.41 o 

   1   1   7     7893.32     8358.02     49.55 o 

   2   1   7     8538.65     8558.49     71.22 o 

   3   1   7      927.01      991.34     30.83 o 

   4   1   7     1238.17     1188.76     35.45 o 

   5   1   7     5299.79     5091.47     88.57 o 

   6   1   7     9117.26     9088.18    125.35 o 

   7   1   7       26.66       27.24     16.60 o 

   8   1   7      833.72      851.68     44.11 o 

   9   1   7     2377.32     2556.58     75.06 o 

  10   1   7       69.51       54.70     18.36 o 

   0   2   7    21220.64    22423.41    290.25 o 

   1   2   7     1563.70     1646.06     26.19 o 

   2   2   7     1791.98     1928.87     28.59 o 

   3   2   7     2132.08     1993.06     36.17 o 

   4   2   7     2550.64     2283.92     51.48 o 

   5   2   7       41.29       32.18     13.47 o 

   6   2   7      670.81      677.46     39.19 o 

   7   2   7     5386.05     5463.67    104.15 o 

   8   2   7      205.32      193.00     30.86 o 

   9   2   7       41.91       41.29     18.21 o 

  10   2   7      479.70      505.59     58.63 o 

   1   3   7     5553.25     6102.29     69.80 o 

   2   3   7     4681.30     4946.52     72.97 o 

   3   3   7      726.18      642.21     18.67 o 

   4   3   7     3144.11     3213.83     60.66 o 

   5   3   7      603.50      544.00     30.80 o 

   6   3   7      127.19      133.34     23.03 o 

   7   3   7      567.01      540.74     38.35 o 

   8   3   7      219.16      216.67     28.80 o 

   9   3   7       19.37       -3.52     18.73 o 

  10   3   7      511.65      501.21     47.03 o 

   0   4   7     2238.19     1925.33     43.41 o 

   1   4   7     5524.55     5764.17     63.27 o 

   2   4   7     5129.65     5503.90     57.05 o 

   3   4   7     6834.61     6640.52     87.27 o 

   4   4   7    15629.32    16597.76    251.26 o 

   5   4   7      200.97      199.24     21.76 o 

   6   4   7     1328.24     1284.01     50.05 o 

   7   4   7     1447.28     1565.42     67.56 o 

   8   4   7     1021.91      979.26     58.57 o 

   9   4   7       39.21       19.21     20.15 o 

  10   4   7      478.34      477.03     51.60 o 

   1   5   7     2561.61     2647.39     37.06 o 

   2   5   7     2443.27     2285.36     36.92 o 

   3   5   7      471.78      465.45     20.52 o 

   4   5   7      103.67      112.93     15.10 o 

   5   5   7     2234.68     2066.18     53.24 o 

   6   5   7      122.33      100.55     25.42 o 

   7   5   7       39.98       30.02     19.41 o 

   8   5   7       28.14       52.74     23.81 o 

   9   5   7      736.41      817.58     61.25 o 

  10   5   7        5.59       12.02     19.09 o 

   0   6   7     2188.17     2134.65     49.46 o 

   1   6   7     5767.68     5582.90     67.80 o 

   2   6   7     4319.78     4396.37     54.91 o 

   3   6   7     7592.83     7891.58    108.09 o 

   4   6   7     6317.36     6367.10     93.16 o 

   5   6   7     2013.06     2017.43     61.27 o 

   6   6   7     1732.49     1742.38     69.44 o 

   7   6   7        7.28       -3.92     17.20 o 

   8   6   7     1148.27     1151.60     63.81 o 

   9   6   7       35.01       24.54     21.21 o 

   1   7   7     2093.07     1869.94     34.09 o 

   2   7   7     7064.80     7308.48    117.82 o 

   3   7   7     3950.07     3782.31     60.18 o 

   4   7   7     2698.77     2631.94     58.74 o 

   5   7   7      938.14      957.79     44.87 o 

   6   7   7      697.66      714.89     49.85 o 

   7   7   7       70.02       54.58     23.49 o 

   8   7   7      550.94      508.46     50.80 o 

   9   7   7      415.49      486.48     52.07 o 

   0   8   7      450.97      476.42     28.36 o 

   1   8   7      481.18      432.62     20.85 o 

   2   8   7      115.65       96.97     15.57 o 

   3   8   7      599.13      575.41     27.98 o 

   4   8   7      470.91      450.53     29.82 o 

   5   8   7      520.76      537.83     45.05 o 

   6   8   7      330.22      327.15     40.52 o 

   7   8   7       21.30       19.63     21.85 o 

   8   8   7       95.08      110.21     27.40 o 

   9   8   7        6.28       19.88     20.30 o 

   1   9   7     5555.60     5392.87     74.77 o 

   2   9   7     3563.28     3536.82     62.21 o 

   3   9   7     5901.70     5991.77     81.50 o 

   4   9   7     1217.62     1203.27     49.97 o 

   5   9   7      799.25      768.91     53.10 o 

   6   9   7     4701.03     4931.98    122.58 o 

   7   9   7      227.50      198.62     36.01 o 

   8   9   7     1506.73     1609.85     78.30 o 

   9   9   7       55.68       47.79     22.87 o 

   0  10   7     2963.98     2905.70     87.97 o 

   1  10   7     1016.75      937.47     33.25 o 

   2  10   7      214.42      223.85     24.48 o 

   3  10   7      122.61       99.28     19.19 o 

   4  10   7       32.62       25.84     16.83 o 

   5  10   7     2908.37     2746.09     91.43 o 

   6  10   7      417.05      432.07     51.33 o 

   7  10   7       23.39       16.05     21.88 o 

   8  10   7      255.71      232.91     39.63 o 

   1  11   7      233.34      199.07     24.15 o 

   2  11   7     2877.41     2791.38     68.96 o 

   3  11   7       54.81       44.61     16.20 o 

   4  11   7       82.49       87.21     22.36 o 

   5  11   7     2575.04     2537.02    105.76 o 

   6  11   7      864.62      863.21     61.32 o 

   7  11   7      102.54       88.22     27.84 o 

   8  11   7      382.53      409.35     50.57 o 

   0  12   7     5618.76     5678.67    140.73 o 

   1  12   7     3526.06     3316.00    116.09 o 

   2  12   7       13.79       33.05     15.48 o 

   3  12   7      274.69      299.58     30.07 o 

   4  12   7     1546.78     1473.99     61.17 o 

   5  12   7     1337.93     1285.61     71.20 o 

   6  12   7      890.55      959.68     64.57 o 

   7  12   7      631.94      584.87     57.32 o 

   1  13   7      204.13      175.75     28.36 o 

   2  13   7       82.94       77.75     18.99 o 

   3  13   7      773.79      772.88     43.28 o 

   4  13   7       61.40       39.38     19.41 o 

   5  13   7      258.80      222.37     37.85 o 

   6  13   7        1.73       17.40     20.54 o 

   7  13   7      330.06      396.18     50.42 o 

   0  14   7     4666.49     5082.51    249.36 o 

   1  14   7       26.05       24.69     19.14 o 

   2  14   7       20.05       -1.63     16.38 o 

   3  14   7     1168.96     1083.03     55.29 o 

   4  14   7     1879.05     1973.02     74.03 o 

   5  14   7       22.75       40.55     26.55 o 

   6  14   7      177.34      171.00     34.87 o 

   1  15   7      117.28      120.76     27.15 o 

   2  15   7     1915.39     1906.78     73.53 o 

   3  15   7      239.44      220.91     32.75 o 

   4  15   7       38.45       71.43     26.35 o 

   5  15   7      339.95      322.83     44.90 o 

   0  16   7      605.22      600.42     76.79 o 

   1  16   7      238.46      239.56     39.26 o 

   2  16   7      412.21      443.62     44.69 o 

   3  16   7      178.60      164.02     35.97 o 

   4  16   7      365.68      425.91     50.36 o 

   1  17   7      185.25      176.09     34.30 o 

   2  17   7     2413.72     2796.43     94.95 o 

   0   0   8   114797.15   134422.23   1743.42 o 

   1   0   8     1422.60     1436.16     28.51 o 

   2   0   8     4965.86     5665.48     94.26 o 

   3   0   8      584.27      550.47     30.57 o 

   4   0   8     7073.58     7133.82    101.82 o 

   5   0   8     1319.44     1167.22     59.24 o 

   6   0   8      284.53      264.88     38.22 o 

   7   0   8     8574.11     8787.69    174.92 o 

   8   0   8     2789.91     2707.09    104.07 o 

   9   0   8        1.52      -21.74     19.95 o 

  10   0   8      412.82      530.67     62.27 o 

   1   1   8      165.44      165.32      9.06 o 

   2   1   8     4721.10     4976.75     51.72 o 

   3   1   8     2941.68     2946.39     52.80 o 

   4   1   8      279.86      287.13     22.20 o 

   5   1   8      480.20      427.56     29.09 o 

   6   1   8     2787.68     2676.28     71.71 o 

   7   1   8      307.30      301.95     30.80 o 

   8   1   8       28.50       11.24     16.52 o 

   9   1   8     1166.95     1173.21     53.28 o 

  10   1   8       12.94        3.56     17.46 o 

   0   2   8    24257.29    28528.75    379.72 o 

   1   2   8     2197.49     2184.98     29.13 o 

   2   2   8      799.33      846.07     21.47 o 

   3   2   8       50.56       65.85      9.57 o 

   4   2   8     6026.75     5820.26     73.01 o 

   5   2   8      150.72      152.10     21.15 o 

   6   2   8      610.64      563.00     37.67 o 

   7   2   8     1803.55     1831.99     63.75 o 

   8   2   8     1685.29     1644.03     74.55 o 

   9   2   8      132.62       97.61     27.53 o 

  10   2   8      838.06      871.99     58.58 o 

   1   3   8       41.08       45.85      8.83 o 

   2   3   8    29470.22    32199.66    304.28 o 

   3   3   8     1729.33     1655.68     34.33 o 

   4   3   8      963.44      873.52     35.13 o 

   5   3   8     3928.43     3816.23     88.56 o 

   6   3   8     5183.49     4945.41     96.25 o 

   7   3   8      105.63       96.76     21.07 o 

   8   3   8      230.59      241.26     35.99 o 

   9   3   8     3023.61     3221.91    106.87 o 

  10   3   8      688.24      676.92     53.84 o 

   0   4   8      112.47       80.29     15.16 o 

   1   4   8     5513.17     5739.72     53.82 o 

   2   4   8      154.55      156.89     13.24 o 

   3   4   8      235.72      259.31     17.82 o 

   4   4   8      439.19      463.44     28.72 o 

   5   4   8     5253.70     5432.88     86.60 o 

   6   4   8      409.41      374.69     33.14 o 

   7   4   8      748.27      647.90     50.32 o 

   8   4   8       39.18       35.72     20.49 o 

   9   4   8      190.43      212.49     36.95 o 

  10   4   8      405.61      429.61     50.02 o 

   1   5   8      362.13      315.73     16.33 o 

   2   5   8    19988.39    21541.06    254.61 o 

   3   5   8     8487.52     8793.75     90.97 o 

   4   5   8     1322.98     1231.11     46.61 o 

   5   5   8      349.53      304.81     26.16 o 

   6   5   8     1140.05     1079.18     57.03 o 

   7   5   8       66.00       38.69     21.71 o 

   8   5   8     2503.30     2578.08     93.66 o 

   9   5   8      674.88      659.06     57.76 o 

   0   6   8     1437.52     1472.90     43.45 o 

   1   6   8       30.65       24.76      9.00 o 

   2   6   8      767.06      816.73     25.43 o 

   3   6   8      700.69      707.49     29.00 o 

   4   6   8    11337.88    11534.98    217.30 o 

   5   6   8      180.09      149.49     24.01 o 

   6   6   8      393.12      322.20     38.42 o 

   7   6   8      656.91      646.11     52.06 o 

   8   6   8      909.25      758.17     58.97 o 

   9   6   8        0.55        2.27     20.52 o 

   1   7   8     3378.44     3294.83     46.29 o 

   2   7   8     1092.07     1121.63     31.59 o 

   3   7   8     8681.11     9059.81     94.21 o 

   4   7   8     1852.36     1774.38     57.75 o 

   5   7   8      910.99      828.49     44.00 o 

   6   7   8      201.92      181.04     32.42 o 

   7   7   8       90.77       73.81     26.48 o 

   8   7   8     1062.42     1138.81     67.24 o 

   9   7   8        1.41       22.89     21.25 o 

   0   8   8     8323.22     8562.52    176.03 o 

   1   8   8     2858.32     2902.87     51.89 o 

   2   8   8      243.88      206.94     19.97 o 

   3   8   8     1910.44     1813.76     50.87 o 

   4   8   8     4974.24     4881.98     94.45 o 

   5   8   8     3114.55     2977.58     91.91 o 

   6   8   8     3222.21     3135.46     97.83 o 

   7   8   8        8.29        8.64     19.09 o 

   8   8   8     1299.49     1319.35     71.83 o 

   9   8   8        4.64       -9.83     17.73 o 

   1   9   8      171.60      166.94     18.37 o 

   2   9   8      177.44      151.46     19.24 o 

   3   9   8      231.98      209.19     23.58 o 

   4   9   8      157.35      118.21     22.52 o 

   5   9   8        7.78        9.44     19.64 o 

   6   9   8      800.63      680.95     54.72 o 

   7   9   8       52.49       42.15     23.56 o 

   8   9   8      272.39      311.79     44.56 o 

   0  10   8     5321.81     5444.07    107.65 o 

   1  10   8     5439.91     5494.32     98.52 o 

   2  10   8     1031.43      990.51     37.16 o 

   3  10   8       88.32       96.33     21.10 o 

   4  10   8     1213.40     1253.41     53.21 o 

   5  10   8      306.14      281.29     39.28 o 

   6  10   8     1823.81     1693.04     77.24 o 

   7  10   8       43.04       29.39     19.88 o 

   8  10   8      452.58      504.45     54.04 o 

   1  11   8     3584.55     3717.67     69.72 o 

   2  11   8      740.22      767.52     38.62 o 

   3  11   8     1284.38     1293.53     54.59 o 

   4  11   8      936.12      905.73     48.55 o 

   5  11   8       29.22       15.99     21.38 o 

   6  11   8     2686.05     2506.23     95.77 o 

   7  11   8      382.73      377.88     49.08 o 

   0  12   8      527.60      593.75     59.33 o 

   1  12   8       94.68       87.03     19.14 o 

   2  12   8      134.78      105.39     20.77 o 

   3  12   8        3.45       13.51     14.92 o 

   4  12   8      457.63      478.06     41.16 o 

   5  12   8      248.97      242.42     39.23 o 

   6  12   8       12.35       15.38     20.69 o 

   7  12   8      639.78      660.90     61.04 o 

   1  13   8      474.82      455.69     39.28 o 

   2  13   8     2378.44     2495.17     74.72 o 

   3  13   8       20.16       34.83     18.61 o 

   4  13   8      717.78      822.70     58.42 o 

   5  13   8     1055.80     1083.28     67.34 o 

   6  13   8     1325.95     1347.64     74.91 o 

   0  14   8       48.61       31.14     28.47 o 

   1  14   8     1465.67     1437.11     61.74 o 

   2  14   8      219.98      216.73     31.56 o 

   3  14   8      109.13       94.54     23.46 o 

   4  14   8      206.49      173.00     29.15 o 

   5  14   8       44.06       38.30     22.30 o 

   1  15   8       19.49       15.74     18.25 o 

   2  15   8     1888.27     2013.44     75.53 o 

   3  15   8       83.91       78.31     27.01 o 

   4  15   8       39.12       32.68     21.37 o 

   0  16   8      675.04      843.83     86.88 o 

   1  16   8      276.99      240.00     34.64 o 

   2  16   8       36.03       39.26     19.70 o 

   3  16   8      956.47      989.32     67.93 o 

   1   1   9    12383.88    12952.55    100.48 o 

   2   1   9     1177.96     1151.30     23.57 o 

   3   1   9      515.90      501.86     26.34 o 

   4   1   9        4.20       -0.22     10.78 o 

   5   1   9    12162.02    12356.68    143.17 o 

   6   1   9      233.64      176.41     26.87 o 

   7   1   9       15.03       -5.09     13.42 o 

   8   1   9     2114.36     2159.11     68.30 o 

   9   1   9     1205.53     1276.46     56.23 o 

  10   1   9      149.80      148.34     33.77 o 

   0   2   9     7588.11     7911.64     93.09 o 

   1   2   9     3197.73     3159.46     36.77 o 

   2   2   9     2307.05     2223.30     34.38 o 

   3   2   9     2405.45     2309.22     49.46 o 

   4   2   9      370.27      334.10     22.89 o 

   5   2   9      648.93      634.67     32.97 o 

   6   2   9     1579.37     1549.84     57.61 o 

   7   2   9     3822.85     3819.35    102.04 o 

   8   2   9        3.86       -1.65     13.92 o 

   9   2   9      513.21      416.89     43.77 o 

  10   2   9      145.95      116.71     26.97 o 

   1   3   9     3118.77     3217.11     41.09 o 

   2   3   9        5.44       14.19      7.45 o 

   3   3   9      427.97      415.48     25.20 o 

   4   3   9      887.34      856.23     33.54 o 

   5   3   9     2556.44     2361.56     66.83 o 

   6   3   9     1275.64     1170.58     50.55 o 

   7   3   9       13.28       13.96     15.16 o 

   8   3   9      100.49      107.09     27.33 o 

   9   3   9      577.60      566.86     54.70 o 

   0   4   9       11.07        5.37     11.11 o 

   1   4   9     3452.03     3408.15     43.82 o 

   2   4   9     1789.85     1731.97     33.80 o 

   3   4   9    22451.10    22905.45    173.69 o 

   4   4   9      388.74      363.88     27.49 o 

   5   4   9       70.10       60.71     16.54 o 

   6   4   9      737.06      742.56     42.72 o 

   7   4   9     2927.06     2934.15     99.72 o 

   8   4   9        0.22       -0.61     18.70 o 

   9   4   9        6.18       30.82     21.71 o 

   1   5   9       48.86       47.09     10.02 o 

   2   5   9     2765.88     2738.75     43.57 o 

   3   5   9      248.02      268.81     19.76 o 

   4   5   9     4305.63     4203.64     78.41 o 

   5   5   9      226.01      172.42     22.36 o 

   6   5   9       17.41       -2.50     13.16 o 

   7   5   9      101.46       79.76     26.67 o 

   8   5   9       79.43       89.52     29.11 o 

   9   5   9      409.49      444.42     52.00 o 

   0   6   9     1070.83     1037.15     39.22 o 

   1   6   9     2272.12     2229.72     38.70 o 

   2   6   9     2903.68     2877.31     46.29 o 

   3   6   9    13084.47    13140.76    131.74 o 

   4   6   9     1337.94     1341.02     44.69 o 

   5   6   9       43.91       39.68     17.34 o 

   6   6   9      539.74      557.98     41.28 o 

   7   6   9     2250.73     2207.61     85.98 o 

   8   6   9      140.74      165.84     33.67 o 

   9   6   9       83.27       81.34     28.51 o 

   1   7   9     6108.82     6132.95     68.44 o 

   2   7   9       23.77       12.15      9.92 o 

   3   7   9      338.06      290.01     25.30 o 

   4   7   9       15.28       20.72     15.80 o 

   5   7   9     3757.12     3518.44     85.74 o 

   6   7   9        6.49       17.90     15.15 o 

   7   7   9       51.06       44.27     23.29 o 

   8   7   9      150.20      154.14     34.08 o 

   9   7   9     2621.83     2705.70    105.34 o 

   0   8   9      413.67      403.78     29.45 o 

   1   8   9      505.31      512.04     22.30 o 

   2   8   9     1011.03     1056.30     36.50 o 

   3   8   9      499.38      456.33     30.52 o 

   4   8   9      907.92      832.42     44.30 o 

   5   8   9      825.26      772.17     54.50 o 

   6   8   9      263.41      254.66     38.60 o 

   7   8   9      251.57      202.91     36.27 o 

   8   8   9      103.11      108.21     29.28 o 

   1   9   9     8954.38     9044.13    118.04 o 

   2   9   9     3209.68     3201.26     62.60 o 

   3   9   9      670.93      638.59     35.03 o 

   4   9   9     1410.80     1313.01     62.81 o 

   5   9   9     5646.48     5584.46    129.41 o 

   6   9   9      232.48      174.60     34.23 o 

   7   9   9      168.50      168.40     34.67 o 

   8   9   9      168.77      196.89     37.17 o 

   0  10   9      986.62     1036.00     51.71 o 

   1  10   9      268.09      245.84     22.30 o 

   2  10   9      511.59      461.37     28.85 o 

   3  10   9      362.10      323.13     32.50 o 

   4  10   9      140.75      131.72     29.33 o 

   5  10   9       84.86      118.95     28.92 o 

   6  10   9      840.37      874.75     62.55 o 

   7  10   9     2087.68     2151.22     91.85 o 

   8  10   9      230.28      297.40     44.22 o 

   1  11   9     3109.03     3196.75     62.52 o 

   2  11   9       75.67       64.23     17.28 o 

   3  11   9     1206.79     1188.57     53.30 o 

   4  11   9        0.09       16.34     18.69 o 

   5  11   9     1732.94     1704.32     76.81 o 

   6  11   9        5.05       25.78     23.05 o 

   7  11   9      377.49      415.05     50.65 o 

   0  12   9     4105.92     4199.09    276.09 o 

   1  12   9     3453.75     3547.09     79.96 o 

   2  12   9       41.42       50.64     17.06 o 

   3  12   9     2484.20     2499.22     92.95 o 

   4  12   9        2.59        0.83     18.50 o 

   5  12   9      771.55      792.01     60.35 o 

   6  12   9      520.33      542.13     63.33 o 

   1  13   9      187.73      189.98     28.85 o 

   2  13   9      923.21      956.72     51.48 o 

   3  13   9       16.04       47.83     19.33 o 

   4  13   9      246.10      215.59     37.22 o 

   5  13   9       76.34      110.70     29.03 o 

   6  13   9       94.84       71.34     27.71 o 

   0  14   9        4.63        5.33     21.98 o 

   1  14   9     3328.48     3594.07     97.78 o 

   2  14   9      500.68      525.14     51.01 o 

   3  14   9     3143.08     3104.59     91.50 o 

   4  14   9      145.60      118.45     30.24 o 

   5  14   9      273.31      298.86     42.71 o 

   1  15   9      543.05      584.07     47.70 o 

   2  15   9      162.82      159.04     33.04 o 

   3  15   9     1771.26     1749.96     82.83 o 

   4  15   9       47.28       57.18     30.91 o 

   0  16   9      323.37      338.75     61.67 o 

   1  16   9       81.58      129.98     26.05 o 

   2  16   9      435.44      403.65     48.98 o 

   0   0  10    36131.50    40662.76    538.66 o 

   1   0  10     1111.21     1003.62     27.32 o 

   2   0  10     1494.48     1305.34     49.85 o 

   3   0  10      410.83      382.22     32.98 o 

   4   0  10     2350.05     2312.46     71.84 o 

   5   0  10     2374.33     2265.36     74.76 o 

   6   0  10     6239.32     6198.65    210.67 o 

   7   0  10      866.09      948.16     66.84 o 

   8   0  10       27.37       37.45     24.10 o 

   9   0  10      310.11      279.71     47.10 o 

   1   1  10      220.09      189.80     11.08 o 

   2   1  10     1547.97     1508.21     37.08 o 

   3   1  10      209.66      209.88     19.41 o 

   4   1  10      257.66      242.85     23.13 o 

   5   1  10      231.11      223.37     23.95 o 

   6   1  10       43.62       25.19     16.25 o 

   7   1  10      103.77       65.20     20.82 o 

   8   1  10      646.45      615.85     43.56 o 

   9   1  10       10.37       38.15     17.70 o 

   0   2  10     8542.59     8794.19     96.44 o 

   1   2  10        4.57        7.60      7.34 o 

   2   2  10      359.49      363.47     17.87 o 

   3   2  10      885.24      762.86     31.83 o 

   4   2  10     5406.15     5410.04     81.29 o 

   5   2  10      490.98      471.95     30.41 o 

   6   2  10     3680.17     3681.60     80.92 o 

   7   2  10      892.20      864.60     48.78 o 

   8   2  10       17.35       21.31     15.40 o 

   9   2  10       39.02       35.54     20.75 o 

   1   3  10      683.39      608.63     21.00 o 

   2   3  10     8963.13     9271.38    128.99 o 

   3   3  10     1411.33     1340.06     40.36 o 

   4   3  10     2971.79     2771.94     59.42 o 

   5   3  10      786.90      749.31     38.03 o 

   6   3  10      837.27      822.63     40.24 o 

   7   3  10       35.57       36.11     17.22 o 

   8   3  10     1940.07     2053.52     85.74 o 

   9   3  10      117.90       80.37     25.91 o 

   0   4  10       33.37       60.32     15.05 o 

   1   4  10      381.06      393.44     18.54 o 

   2   4  10      739.19      776.42     26.20 o 

   3   4  10       10.62       21.23     12.32 o 

   4   4  10     2615.44     2483.70     56.91 o 

   5   4  10      102.65       73.37     17.82 o 

   6   4  10      126.72      107.00     19.36 o 

   7   4  10      575.02      534.25     49.69 o 

   8   4  10       55.49       35.01     22.80 o 

   9   4  10        0.01       35.18     21.89 o 

   1   5  10       62.68       48.96     10.50 o 

   2   5  10    13577.70    13708.88    222.70 o 

   3   5  10       81.50       74.44     16.01 o 

   4   5  10     1457.22     1341.33     46.16 o 

   5   5  10     1712.66     1713.58     53.56 o 

   6   5  10     1382.39     1441.66     58.95 o 

   7   5  10        0.48      -12.27     17.40 o 

   8   5  10     1553.69     1571.81     77.39 o 

   9   5  10      620.46      568.73     65.49 o 

   0   6  10      520.40      556.46     31.87 o 

   1   6  10      296.68      289.31     18.12 o 

   2   6  10       84.72       91.57     14.70 o 

   3   6  10     1135.86     1058.57     37.86 o 

   4   6  10     1719.62     1645.58     58.36 o 

   5   6  10       52.06       54.00     19.38 o 

   6   6  10      419.56      375.37     36.62 o 

   7   6  10       33.54       40.56     22.00 o 

   8   6  10      746.92      695.31     59.46 o 

   9   6  10       24.60       24.34     20.02 o 

   1   7  10      166.91      154.02     15.30 o 

   2   7  10     7220.37     7250.17     96.70 o 

   3   7  10      139.84      110.27     22.45 o 

   4   7  10        4.31       16.66     15.50 o 

   5   7  10     1263.31     1150.16     52.20 o 

   6   7  10      313.17      312.07     34.73 o 

   7   7  10       11.10       13.00     20.85 o 

   8   7  10      415.70      368.64     48.20 o 

   0   8  10    11034.98    11696.12    247.51 o 

   1   8  10      176.69      167.64     16.25 o 

   2   8  10     2038.99     1928.65     54.18 o 

   3   8  10      422.84      424.96     35.21 o 

   4   8  10     4886.30     4800.98    100.22 o 

   5   8  10      351.95      350.69     34.83 o 

   6   8  10      350.19      315.46     41.34 o 

   7   8  10     1088.64     1157.22     68.17 o 

   8   8  10      931.56      948.86     69.01 o 

   1   9  10      214.37      191.26     20.12 o 

   2   9  10        5.55        7.05     12.25 o 

   3   9  10      438.65      413.93     35.39 o 

   4   9  10       41.33       39.10     20.74 o 

   5   9  10       70.32       57.28     24.52 o 

   6   9  10      172.32      121.34     29.85 o 

   7   9  10       15.65       -8.70     19.89 o 

   8   9  10       84.91       63.06     24.64 o 

   0  10  10    19748.61    20804.32    432.84 o 

   1  10  10       44.63       43.52     13.22 o 

   2  10  10      438.14      434.65     32.13 o 

   3  10  10      549.37      550.13     46.69 o 

   4  10  10     1008.55      971.56     57.69 o 

   5  10  10       78.83       58.55     23.29 o 

   6  10  10      324.18      311.99     44.06 o 

   7  10  10      414.95      402.30     50.47 o 

   1  11  10      267.86      239.35     23.26 o 

   2  11  10     3466.87     3667.52     90.01 o 

   3  11  10      346.70      327.36     39.75 o 

   4  11  10      201.72      165.48     31.86 o 

   5  11  10      363.70      327.63     42.90 o 

   6  11  10     1633.12     1541.45     78.42 o 

   7  11  10      259.40      281.95     42.90 o 

   0  12  10      871.41      842.14     51.62 o 

   1  12  10      210.31      214.01     26.58 o 

   2  12  10        0.53       22.84     16.41 o 

   3  12  10       61.66       56.37     24.04 o 

   4  12  10       55.75       51.42     23.24 o 

   5  12  10      390.05      418.02     51.14 o 

   6  12  10      201.05      162.15     35.43 o 

   1  13  10      501.98      557.19     43.55 o 

   2  13  10     3909.52     4209.19    115.94 o 

   3  13  10      174.13      190.18     35.00 o 

   4  13  10     1045.68     1097.76     67.30 o 

   5  13  10       82.41       70.49     24.38 o 

   0  14  10     1067.08     1034.19     71.75 o 

   1  14  10      147.82      125.79     26.30 o 

   2  14  10       96.81       69.76     25.10 o 

   3  14  10      190.46      181.49     33.35 o 

   4  14  10      511.78      544.90     54.67 o 

   1  15  10      436.91      454.34     50.07 o 

   2  15  10      799.64      828.93     62.97 o 

   3  15  10      389.90      421.23     60.31 o 

   0  16  10      202.60      200.85     47.69 o 

   1   1  11     7359.27     7385.49     54.90 o 

   2   1  11      996.98      921.41     29.69 o 

   3   1  11     4480.35     4539.84     68.66 o 

   4   1  11      599.24      557.94     26.47 o 

   5   1  11     4607.99     4522.69     75.97 o 

   6   1  11     1455.68     1413.65     53.05 o 

   7   1  11     1678.39     1556.42     58.37 o 

   8   1  11      719.60      680.59     45.80 o 

   9   1  11       19.13       26.88     17.84 o 

   0   2  11        6.34        8.59      8.96 o 

   1   2  11    12225.00    12727.09    135.31 o 

   2   2  11     1894.34     1827.52     45.89 o 

   3   2  11      676.10      631.43     31.57 o 

   4   2  11      609.82      636.04     33.17 o 

   5   2  11     4477.69     4465.88     80.29 o 

   6   2  11      771.65      729.50     41.77 o 

   7   2  11      601.70      525.65     36.23 o 

   8   2  11      719.02      744.47     45.83 o 

   9   2  11       64.58       74.62     24.63 o 

   1   3  11      327.11      315.67     17.35 o 

   2   3  11     2164.73     2223.46     51.32 o 

   3   3  11       29.38       33.04     13.55 o 

   4   3  11       49.98       50.79     15.34 o 

   5   3  11      756.46      778.18     39.67 o 

   6   3  11        5.70       -4.08     12.31 o 

   7   3  11      174.28      120.39     24.52 o 

   8   3  11       57.61       30.67     21.98 o 

   9   3  11      959.85     1047.04     61.55 o 

   0   4  11     3816.78     3896.94     71.76 o 

   1   4  11     2029.33     2025.98     37.22 o 

   2   4  11       96.43       85.21     14.63 o 

   3   4  11    12817.42    12944.58    125.35 o 

   4   4  11     1266.78     1186.79     41.65 o 

   5   4  11     1201.40     1099.06     48.14 o 

   6   4  11      258.05      308.86     29.69 o 

   7   4  11      673.53      643.29     53.82 o 

   8   4  11      902.03      849.16     62.72 o 

   9   4  11       94.48       57.21     25.57 o 

   1   5  11     2786.18     2750.78     47.87 o 

   2   5  11       23.46       18.40     11.31 o 

   3   5  11     6139.50     6051.00     97.09 o 

   4   5  11      820.22      815.29     36.50 o 

   5   5  11        9.89        4.49     14.49 o 

   6   5  11      294.37      243.77     32.37 o 

   7   5  11       82.73       72.92     27.41 o 

   8   5  11      130.70      113.20     29.25 o 

   0   6  11     6274.87     6597.63    131.88 o 

   1   6  11      206.35      197.26     16.63 o 

   2   6  11      205.06      200.60     21.51 o 

   3   6  11     3714.29     3730.82     92.18 o 

   4   6  11     1001.27     1003.09     48.26 o 

   5   6  11      274.24      242.23     31.27 o 

   6   6  11      203.88      142.07     26.72 o 

   7   6  11     2320.71     2497.44     95.38 o 

   8   6  11      127.38      121.09     30.62 o 

   1   7  11     4037.72     4108.35     69.77 o 

   2   7  11     3051.72     3004.47     61.82 o 

   3   7  11      570.69      529.47     38.15 o 

   4   7  11       65.73       50.83     17.99 o 

   5   7  11     2062.41     2051.72     70.09 o 

   6   7  11      382.66      311.56     35.90 o 

   7   7  11       17.46       15.47     20.73 o 

   8   7  11       78.19       70.62     25.61 o 

   0   8  11      209.27      168.80     23.94 o 

   1   8  11     1073.13     1068.69     31.87 o 

   2   8  11      241.62      213.48     22.58 o 

   3   8  11      189.72      174.45     26.43 o 

   4   8  11        4.19       13.54     17.45 o 

   5   8  11       67.13       78.46     20.90 o 

   6   8  11       94.75       58.88     23.89 o 

   7   8  11      945.36     1012.09     68.84 o 

   8   8  11       12.09       -0.08     18.70 o 

   1   9  11      715.82      764.41     32.53 o 

   2   9  11     2465.81     2580.67     65.44 o 

   3   9  11      550.04      430.20     37.26 o 

   4   9  11      371.10      321.14     40.34 o 

   5   9  11     4355.97     4494.33    127.05 o 

   6   9  11      743.39      756.85     60.12 o 

   7   9  11       60.19       71.61     27.49 o 

   0  10  11     1243.44     1234.61     57.48 o 

   1  10  11      492.79      440.89     30.59 o 

   2  10  11      150.11       97.38     19.18 o 

   3  10  11      331.26      305.46     39.23 o 

   4  10  11     1149.28     1127.38     62.61 o 

   5  10  11      117.44      124.00     29.84 o 

   6  10  11       15.18       -4.38     18.67 o 

   7  10  11     1188.84     1177.34     71.33 o 

   1  11  11       36.18       47.02     15.11 o 

   2  11  11       23.43       22.71     17.31 o 

   3  11  11       50.71       52.74     22.65 o 

   4  11  11      278.56      287.90     40.82 o 

   5  11  11      667.61      687.22     58.53 o 

   6  11  11      382.03      374.76     47.81 o 

   0  12  11      463.59      497.97     44.54 o 

   1  12  11      105.33       95.84     22.47 o 

   2  12  11       28.07       12.91     15.48 o 

   3  12  11     1054.82     1120.29     75.33 o 

   4  12  11     1358.84     1354.33     71.07 o 

   5  12  11      183.19      184.76     36.14 o 

   1  13  11       11.18       18.56     21.23 o 

   2  13  11      251.30      254.58     32.43 o 

   3  13  11      195.33      218.07     36.93 o 

   4  13  11      130.48      110.64     29.51 o 

   5  13  11       99.73       69.90     25.22 o 

   0  14  11      106.72      101.23     28.37 o 

   1  14  11      954.35     1130.35     65.48 o 

   2  14  11        5.44       26.43     18.63 o 

   3  14  11     1092.22     1130.32     66.88 o 

   4  14  11      435.01      460.16     51.85 o 

   1  15  11      254.62      258.19     39.13 o 

   2  15  11      115.14      169.39     32.11 o 

   0   0  12      894.13      956.37     60.23 o 

   1   0  12     1026.48     1051.60     40.74 o 

   2   0  12     6367.02     6028.43     99.36 o 

   3   0  12      114.09       89.49     19.54 o 

   4   0  12      445.07      375.87     37.47 o 

   5   0  12     3316.17     3313.42     95.36 o 

   6   0  12     3424.22     3585.84    119.35 o 

   7   0  12     1684.90     1747.16     88.85 o 

   8   0  12     3232.22     3215.94    141.28 o 

   9   0  12        2.44       46.19     26.19 o 

   1   1  12      749.78      719.76     26.11 o 

   2   1  12      272.32      286.25     20.44 o 

   3   1  12       74.63       52.22     12.96 o 

   4   1  12     1955.86     1959.07     47.36 o 

   5   1  12       18.96       20.24     12.48 o 

   6   1  12       72.90       60.60     15.70 o 

   7   1  12       55.76       56.49     18.66 o 

   8   1  12      766.42      812.36     45.25 o 

   9   1  12       32.39       45.51     16.58 o 

   0   2  12     4074.91     3913.77     71.38 o 

   1   2  12      627.27      606.22     29.35 o 

   2   2  12        7.12       10.38     11.31 o 

   3   2  12       82.07       71.76     16.15 o 

   4   2  12       37.14       43.24     15.04 o 

   5   2  12     1208.33     1229.14     45.44 o 

   6   2  12      121.22      118.13     19.09 o 

   7   2  12      969.38      986.72     49.71 o 

   8   2  12      709.20      679.02     44.83 o 

   1   3  12      482.76      418.32     23.77 o 

   2   3  12       13.73       11.44     11.71 o 

   3   3  12     1809.83     1795.46     49.83 o 

   4   3  12     4069.38     3945.06     79.22 o 

   5   3  12      737.04      668.78     36.59 o 

   6   3  12      776.34      762.66     43.17 o 

   7   3  12      405.24      397.29     39.16 o 

   8   3  12     1507.92     1574.36     70.82 o 

   0   4  12     6382.44     6449.37    103.16 o 

   1   4  12       48.87       47.48     12.05 o 

   2   4  12     1590.55     1503.03     44.75 o 

   3   4  12       53.30       42.35     14.94 o 

   4   4  12      474.09      474.09     31.42 o 

   5   4  12       73.12       74.04     18.78 o 

   6   4  12     3450.86     3397.65     92.51 o 

   7   4  12      316.36      290.87     40.96 o 

   8   4  12      129.68      168.38     34.69 o 

   1   5  12       15.09       15.03     10.12 o 

   2   5  12     5628.51     5892.35     94.27 o 

   3   5  12     2665.24     2729.31     61.77 o 

   4   5  12      638.33      621.58     34.39 o 

   5   5  12     1218.78     1218.09     59.71 o 

   6   5  12      255.82      225.19     31.97 o 

   7   5  12      370.16      305.65     43.56 o 

   8   5  12      236.39      245.27     40.60 o 

   0   6  12      384.22      375.25     30.09 o 

   1   6  12     1041.13     1007.14     32.14 o 

   2   6  12      154.67      143.03     19.87 o 

   3   6  12      779.09      723.63     35.35 o 

   4   6  12     1191.71     1100.35     51.90 o 

   5   6  12       16.21       12.73     15.42 o 

   6   6  12     1627.80     1583.25     65.70 o 

   7   6  12       21.12       28.05     22.74 o 

   8   6  12       25.83       44.93     23.43 o 

   1   7  12       12.11        6.31      9.81 o 

   2   7  12     6050.93     6235.65     91.26 o 

   3   7  12      203.30      155.41     23.10 o 

   4   7  12     2763.23     2663.43     78.77 o 

   5   7  12      312.72      348.35     36.89 o 

   6   7  12       12.11       23.61     16.68 o 

   7   7  12      144.75      120.22     30.75 o 

   0   8  12     4979.86     5377.91    131.12 o 

   1   8  12      567.21      554.34     27.25 o 

   2   8  12      295.90      260.03     27.14 o 

   3   8  12      867.46      826.57     44.97 o 

   4   8  12     4685.60     4636.81    104.44 o 

   5   8  12      417.22      364.83     37.80 o 

   6   8  12       97.33       87.82     27.66 o 

   7   8  12     1077.62     1097.98     68.92 o 

   1   9  12      532.88      507.04     29.56 o 

   2   9  12      322.62      292.93     32.38 o 

   3   9  12       12.88       13.59     16.49 o 

   4   9  12      212.42      190.09     27.48 o 

   5   9  12        0.88       15.81     20.29 o 

   6   9  12        0.65       10.90     19.92 o 

   7   9  12      105.42      141.04     32.44 o 

   0  10  12     5708.46     6068.33    197.63 o 

   1  10  12      173.93      151.93     21.49 o 

   2  10  12      322.46      284.23     32.72 o 

   3  10  12      324.42      362.74     42.05 o 

   4  10  12      837.35      897.59     61.56 o 

   5  10  12      371.22      353.23     45.36 o 

   6  10  12       24.78       19.04     20.65 o 

   1  11  12     1528.77     1567.31     51.33 o 

   2  11  12     3433.93     3683.89    124.51 o 

   3  11  12        3.60        3.21     17.27 o 

   4  11  12      117.98      127.89     30.79 o 

   5  11  12      486.37      503.92     52.99 o 

   6  11  12      443.47      486.57     54.26 o 

   0  12  12      574.59      528.04     54.51 o 

   1  12  12        7.97       38.96     16.93 o 

   2  12  12       20.13       30.86     19.08 o 

   3  12  12        2.11        3.61     17.59 o 

   4  12  12        1.97        4.64     19.14 o 

   5  12  12       94.95      101.48     29.41 o 

   1  13  12      405.62      475.92     71.59 o 

   2  13  12      578.91      616.87     53.74 o 

   3  13  12      107.18      123.80     28.94 o 

   4  13  12      642.97      687.88     59.89 o 

   0  14  12     1896.50     2221.34    128.99 o 

   1  14  12       79.31      117.93     28.40 o 

   2  14  12        1.35       25.71     24.32 o 

   1   1  13      200.11      190.94     18.91 o 

   2   1  13     3642.11     3726.50     59.58 o 

   3   1  13      171.99      157.26     18.42 o 

   4   1  13      316.40      282.22     23.72 o 

   5   1  13      747.57      694.33     34.13 o 

   6   1  13     4068.71     3911.31     78.52 o 

   7   1  13      281.01      232.32     28.40 o 

   8   1  13      610.54      615.31     45.64 o 

   0   2  13     7079.80     7372.53    101.92 o 

   1   2  13     1207.74     1271.93     35.17 o 

   2   2  13      688.14      696.48     33.27 o 

   3   2  13       54.80       51.76     14.79 o 

   4   2  13     2007.28     1886.35     54.50 o 

   5   2  13      322.22      308.27     25.45 o 

   6   2  13       12.79        8.61     13.20 o 

   7   2  13       73.07       55.06     17.77 o 

   8   2  13       28.65       23.45     18.67 o 

   1   3  13      188.27      146.06     19.70 o 

   2   3  13      163.03      132.13     19.62 o 

   3   3  13       69.76       82.61     17.33 o 

   4   3  13      500.14      531.27     33.68 o 

   5   3  13      229.99      179.87     24.03 o 

   6   3  13      369.60      358.00     34.18 o 

   7   3  13       38.27       34.74     18.54 o 

   8   3  13      280.26      245.56     36.12 o 

   0   4  13      533.82      565.69     39.40 o 

   1   4  13       98.23      102.89     17.33 o 

   2   4  13       11.76       21.04     12.79 o 

   3   4  13     1824.93     1735.43     51.34 o 

   4   4  13     5225.81     5215.92     89.78 o 

   5   4  13      128.93      117.53     22.06 o 

   6   4  13      555.60      543.58     44.98 o 

   7   4  13      124.27      140.75     32.42 o 

   8   4  13     1337.44     1428.51     76.99 o 

   1   5  13       36.95       39.38     13.28 o 

   2   5  13     1963.71     1858.04     51.75 o 

   3   5  13      562.46      555.66     33.32 o 

   4   5  13       27.68       26.89     14.50 o 

   5   5  13      176.77      143.47     26.20 o 

   6   5  13       76.43       67.13     21.16 o 

   7   5  13       66.67       16.62     20.79 o 

   8   5  13        2.32       10.02     19.70 o 

   0   6  13       41.29       25.62     17.74 o 

   1   6  13      195.93      165.70     19.20 o 

   2   6  13      108.92       98.89     17.81 o 

   3   6  13     1045.80      998.56     40.42 o 

   4   6  13     1747.15     1734.40     59.16 o 

   5   6  13       10.81        7.13     16.41 o 

   6   6  13     1274.88     1336.59     61.89 o 

   7   6  13      792.83      891.15     66.02 o 

   1   7  13      123.54       92.78     15.53 o 

   2   7  13     1154.91     1183.41     42.54 o 

   3   7  13       20.45       24.17     14.28 o 

   4   7  13     1637.75     1553.43     62.39 o 

   5   7  13      276.32      259.87     33.96 o 

   6   7  13      821.74      898.81     54.64 o 

   7   7  13       81.41       83.27     27.26 o 

   0   8  13       45.68       46.56     19.38 o 

   1   8  13        8.08       10.82     12.50 o 

   2   8  13      290.24      248.63     27.89 o 

   3   8  13       17.59       15.77     15.80 o 

   4   8  13      367.45      364.47     37.85 o 

   5   8  13      100.10       82.83     26.13 o 

   6   8  13        5.36       18.42     21.39 o 

   7   8  13      366.58      359.88     47.96 o 

   1   9  13        8.21       11.41     12.28 o 

   2   9  13      497.69      549.13     37.52 o 

   3   9  13       37.44       41.60     18.16 o 

   4   9  13      358.46      350.04     37.22 o 

   5   9  13     1362.08     1364.11     72.54 o 

   6   9  13     2592.93     2736.39    104.81 o 

   0  10  13      670.87      625.04     56.43 o 

   1  10  13        2.33        3.31     13.42 o 

   2  10  13     1217.42     1274.85     56.46 o 

   3  10  13       14.44       24.77     19.53 o 

   4  10  13        9.47       25.99     23.83 o 

   5  10  13      268.66      294.38     42.84 o 

   6  10  13      560.99      609.84     58.35 o 

   1  11  13       89.12       91.34     17.84 o 

   2  11  13     1356.26     1474.98     74.92 o 

   3  11  13      638.62      607.70     53.56 o 

   4  11  13      310.02      316.03     42.55 o 

   5  11  13      249.10      269.68     42.24 o 

   0  12  13     2116.49     2214.78     97.43 o 

   1  12  13       76.93       59.57     28.32 o 

   2  12  13      250.65      253.31     36.36 o 

   3  12  13       91.92      107.33     26.82 o 

   4  12  13      648.23      790.39     62.62 o 

   1  13  13       90.23      100.54     21.91 o 

   2  13  13       52.24       33.27     19.48 o 

   3  13  13      269.30      270.98     39.30 o 

   0  14  13     3320.32     3715.69    166.92 o 

   0   0  14        5.57       10.90     35.43 o 

   1   0  14      563.61      547.27     47.85 o 

   2   0  14     1930.59     1827.89     58.80 o 

   3   0  14     5994.04     6453.54    113.29 o 

   4   0  14      253.08      200.52     28.13 o 

   5   0  14       13.03        5.46     16.19 o 

   6   0  14      105.42      137.41     26.12 o 

   7   0  14     5554.53     5807.36    144.47 o 

   8   0  14      141.88      138.16     30.93 o 

   1   1  14     1216.64     1164.12     41.02 o 

   2   1  14       66.02       42.33     13.31 o 

   3   1  14      261.32      256.40     22.46 o 

   4   1  14        4.04       -4.14     10.70 o 

   5   1  14      572.99      533.96     32.07 o 

   6   1  14        0.02        8.09     12.62 o 

   7   1  14       61.94       86.91     21.93 o 

   8   1  14       21.30       23.52     14.85 o 

   0   2  14      378.87      430.26     57.79 o 

   1   2  14     2831.19     2891.45     62.05 o 

   2   2  14     1670.78     1513.26     43.93 o 

   3   2  14     2104.17     2069.38     52.96 o 

   4   2  14      443.30      406.91     29.54 o 

   5   2  14        4.85        7.85     13.35 o 

   6   2  14       61.74       69.70     18.27 o 

   7   2  14     1483.50     1479.35     60.57 o 

   1   3  14     2409.50     2536.51     58.54 o 

   2   3  14       40.01       23.04     13.20 o 

   3   3  14       16.24       12.06     12.71 o 

   4   3  14      182.72      144.07     21.59 o 

   5   3  14     5174.26     5336.33     96.97 o 

   6   3  14      214.47      209.97     24.94 o 

   7   3  14        1.06       -2.51     17.30 o 

   0   4  14     1158.25     1017.91     76.49 o 

   1   4  14     1397.35     1382.94     44.28 o 

   2   4  14      788.60      756.76     36.03 o 

   3   4  14        5.43       21.94     12.86 o 

   4   4  14      333.43      354.16     30.90 o 

   5   4  14      403.97      379.80     32.18 o 

   6   4  14        3.05       22.57     17.85 o 

   7   4  14      357.28      376.86     47.86 o 

   1   5  14     2587.12     2646.59     61.00 o 

   2   5  14       10.70        1.01     11.36 o 

   3   5  14     3663.52     3731.27     77.11 o 

   4   5  14      757.00      742.83     39.53 o 

   5   5  14     2818.75     2794.33     95.77 o 

   6   5  14      562.62      565.32     47.61 o 

   7   5  14       35.61       37.44     18.03 o 

   0   6  14      218.19      153.15     31.99 o 

   1   6  14      593.31      644.31     34.08 o 

   2   6  14      279.20      270.87     25.85 o 

   3   6  14     1260.07     1256.98     46.33 o 

   4   6  14       16.10       22.13     15.28 o 

   5   6  14        0.41       11.41     15.91 o 

   6   6  14       18.66       53.25     19.12 o 

   7   6  14     1521.45     1579.23     70.45 o 

   1   7  14     3267.36     3435.46     71.13 o 

   2   7  14        7.90       -1.93     11.75 o 

   3   7  14     1947.29     1967.29     63.40 o 

   4   7  14      672.24      699.55     48.45 o 

   5   7  14        6.30       10.99     15.93 o 

   6   7  14       45.93       42.29     25.48 o 

   0   8  14       88.62       98.78     23.47 o 

   1   8  14     2707.39     2753.23     79.16 o 

   2   8  14       39.02       40.29     15.39 o 

   3   8  14     3200.29     3182.04     81.11 o 

   4   8  14       63.89       41.26     18.66 o 

   5   8  14     1669.08     1668.77     68.93 o 

   6   8  14      151.53      155.41     34.23 o 

   1   9  14       44.43       59.56     17.33 o 

   2   9  14      141.93      124.85     21.56 o 

   3   9  14      295.83      284.81     34.01 o 

   4   9  14      213.21      190.97     28.72 o 

   5   9  14       63.52       46.65     21.81 o 

   0  10  14      264.18      301.58     43.84 o 

   1  10  14     2830.33     2808.63     83.95 o 

   2  10  14      106.24      107.81     21.93 o 

   3  10  14     1000.13     1057.40     54.37 o 

   4  10  14      111.23      136.26     31.32 o 

   5  10  14      408.55      422.16     50.50 o 

   1  11  14     2783.71     2881.65     86.48 o 

   2  11  14      300.48      359.33     43.70 o 

   3  11  14     1022.25     1094.26     64.17 o 

   4  11  14       66.52       59.55     24.40 o 

   0  12  14       89.86      105.33     26.15 o 

   1  12  14        8.42        9.90     21.37 o 

   2  12  14       59.14       50.60     20.72 o 

   3  12  14       41.07       62.54     23.67 o 

   1  13  14      791.06      896.45     67.38 o 

   1   1  15     1135.00     1115.90     59.22 o 

   2   1  15     6976.78     7231.00    103.81 o 

   3   1  15       85.45       67.32     15.89 o 

   4   1  15       79.80       66.36     15.13 o 

   5   1  15      127.17      132.34     19.31 o 

   6   1  15     3554.16     3636.03     80.05 o 

   7   1  15       98.59       65.70     18.78 o 

   0   2  15     9304.30     9214.01    226.40 o 

   1   2  15        0.75       -9.29     13.48 o 

   2   2  15      108.81       95.73     19.13 o 

   3   2  15      247.97      219.70     23.68 o 

   4   2  15     2828.78     2930.53     66.97 o 

   5   2  15       66.35       66.57     16.50 o 

   6   2  15       28.91       16.28     14.55 o 

   7   2  15       97.07      104.14     21.62 o 

   1   3  15      347.09      361.38     34.77 o 

   2   3  15      870.45      834.24     35.48 o 

   3   3  15      125.23      128.43     20.31 o 

   4   3  15      823.53      846.38     37.08 o 

   5   3  15        0.79       -3.04     12.25 o 

   6   3  15        7.97       17.16     12.87 o 

   7   3  15        1.01       -8.15     16.05 o 

   0   4  15     5341.88     5365.74    178.50 o 

   1   4  15      306.45      276.55     31.58 o 

   2   4  15      608.29      625.10     35.50 o 

   3   4  15      505.05      489.29     34.07 o 

   4   4  15     5209.26     5300.24     96.52 o 

   5   4  15       93.90       59.22     16.50 o 

   6   4  15      359.97      371.92     40.98 o 

   7   4  15      144.56      150.95     26.12 o 

   1   5  15      140.70      142.41     24.84 o 

   2   5  15     2755.62     2725.34     66.20 o 

   3   5  15       18.95       36.41     14.38 o 

   4   5  15      378.74      357.41     31.12 o 

   5   5  15      133.55      138.79     27.16 o 

   6   5  15       16.63       44.00     19.07 o 

   0   6  15     1207.84     1134.49     82.34 o 

   1   6  15     1140.13     1134.26     48.95 o 

   2   6  15     1193.73     1236.33     46.03 o 

   3   6  15      162.60      156.76     23.57 o 

   4   6  15      856.00      814.46     47.65 o 

   5   6  15        0.29       24.44     17.03 o 

   6   6  15     1896.99     2068.07     80.09 o 

   1   7  15       25.55       42.36     15.54 o 

   2   7  15     3312.62     3336.67     81.22 o 

   3   7  15      120.94      133.06     22.81 o 

   4   7  15      943.83      973.33     54.66 o 

   5   7  15      339.22      363.14     39.77 o 

   6   7  15      189.19      142.90     28.16 o 

   0   8  15       50.67       65.41     27.35 o 

   1   8  15      246.32      254.12     31.91 o 

   2   8  15      297.51      301.96     32.60 o 

   3   8  15       64.16       63.96     18.03 o 

   4   8  15       35.72       40.67     18.37 o 

   5   8  15        8.08       14.10     15.44 o 

   1   9  15      605.00      569.22     43.78 o 

   2   9  15      774.88      812.55     44.45 o 

   3   9  15      307.82      331.02     36.32 o 

   4   9  15     2243.55     2115.24     77.78 o 

   5   9  15      117.16      126.32     29.15 o 

   0  10  15      603.64      530.58     69.37 o 

   1  10  15       13.83       35.01     18.68 o 

   2  10  15       71.71      100.06     24.11 o 

   3  10  15       16.91       24.78     19.36 o 

   4  10  15       25.23       24.15     20.75 o 

   1  11  15      228.61      202.79     32.36 o 

   2  11  15     1166.29     1182.58     77.00 o 

   3  11  15      127.87      160.28     30.65 o 

   0  12  15      565.30      594.34     75.23 o 

   1  12  15       98.99       87.53     27.42 o 

   0   0  16     1132.74     1192.29    125.36 o 

   1   0  16      438.51      400.24     62.54 o 

   2   0  16      656.70      624.67     56.48 o 

   3   0  16     2982.98     2876.88    109.79 o 

   4   0  16     2139.34     2180.71    112.88 o 

   5   0  16      616.94      680.99     49.28 o 

   6   0  16      666.56      781.22     54.22 o 

   1   1  16      486.16      420.42     45.22 o 

   2   1  16      170.48      150.33     22.32 o 

   3   1  16      393.37      421.57     33.63 o 

   4   1  16        2.94       18.07     13.12 o 

   5   1  16      335.08      314.63     27.41 o 

   6   1  16      124.80      145.93     19.84 o 

   0   2  16      971.69     1004.23     84.94 o 

   1   2  16     1560.64     1433.20     73.56 o 

   2   2  16        1.79        5.62     13.49 o 

   3   2  16     1212.58     1164.70     47.10 o 

   4   2  16     1208.05     1148.80     44.46 o 

   5   2  16       23.65       31.33     14.93 o 

   6   2  16      279.70      335.08     30.01 o 

   1   3  16     1394.23     1234.49     63.82 o 

   2   3  16     1308.59     1306.25     52.47 o 

   3   3  16       48.93       58.21     16.41 o 

   4   3  16      471.96      503.28     34.17 o 

   5   3  16     2483.34     2606.18     72.57 o 

   6   3  16     1067.77     1102.06     54.99 o 

   0   4  16       13.86       21.61     26.77 o 

   1   4  16     1203.02     1138.57     61.30 o 

   2   4  16       96.10       86.90     22.13 o 

   3   4  16       18.11       43.33     14.77 o 

   4   4  16      114.71      123.31     21.81 o 

   5   4  16      559.14      622.13     42.33 o 

   6   4  16       16.48       34.35     17.88 o 

   1   5  16     2159.72     2119.38     82.04 o 

   2   5  16     2281.62     2488.83     78.52 o 

   3   5  16     2073.91     2166.94     62.66 o 

   4   5  16      318.28      321.25     34.24 o 

   5   5  16     1470.38     1627.38     85.67 o 

   6   5  16      901.81      966.94     61.18 o 

   0   6  16     1227.28     1208.78     88.13 o 

   1   6  16      132.45      118.66     25.15 o 

   2   6  16        0.18        1.95     11.97 o 

   3   6  16      640.66      673.61     43.43 o 

   4   6  16      385.21      430.08     38.42 o 

   5   6  16       31.85       60.88     20.23 o 

   1   7  16     2586.20     2766.96     92.90 o 

   2   7  16      587.51      632.53     46.64 o 

   3   7  16     1308.01     1415.87     56.77 o 

   4   7  16       50.00       61.30     18.68 o 

   5   7  16       29.42       54.06     18.47 o 

   0   8  16     2650.16     2813.83    165.56 o 

   1   8  16     2087.92     2220.94    112.44 o 

   2   8  16      142.26      123.82     25.12 o 

   3   8  16     2199.38     2391.43     85.92 o 

   4   8  16     1202.39     1303.21     61.56 o 

   1   9  16        0.40       71.05     27.45 o 

   2   9  16      384.90      426.84     40.44 o 

   3   9  16      138.67      181.90     26.57 o 

   0  10  16     1226.96     1210.01    129.45 o 

   1  10  16     2004.03     2158.75    100.46 o 

   2  10  16       60.59       39.20     24.58 o 

   1   1  17     3737.31     3876.82    114.26 o 

   2   1  17     1623.98     1543.17     73.82 o 

   3   1  17     1162.12     1246.88     50.04 o 

   4   1  17      270.52      223.84     27.31 o 

   5   1  17      645.53      681.43     40.62 o 

   0   2  17     1852.02     1935.58    116.99 o 

   1   2  17     2917.29     2892.72     98.89 o 

   2   2  17       27.34       26.02     20.84 o 

   3   2  17      359.07      373.74     32.95 o 

   4   2  17      528.56      541.46     39.09 o 

   5   2  17      767.49      844.51     44.29 o 

   1   3  17      244.30      265.65     38.85 o 

   2   3  17      182.61      170.45     32.75 o 

   3   3  17        8.60       13.53     14.39 o 

   4   3  17      710.88      810.34     41.45 o 

   5   3  17      548.93      587.07     38.66 o 

   0   4  17     1200.97     1266.31    136.94 o 

   1   4  17     1127.21     1125.83     63.99 o 

   2   4  17      525.23      490.96     49.42 o 

   3   4  17     2701.51     2777.90     79.03 o 

   4   4  17     1176.82     1176.61     46.56 o 

   5   4  17       12.10       44.93     16.54 o 

   1   5  17      144.98      132.39     28.14 o 

   2   5  17      429.99      501.29     49.40 o 

   3   5  17     1138.37     1209.23     58.06 o 

   4   5  17       82.08      104.52     23.33 o 

   5   5  17      143.74      172.30     26.88 o 

   0   6  17      158.19      133.55     38.15 o 

   1   6  17       86.22      108.05     24.39 o 

   2   6  17      875.30      932.42     57.24 o 

   3   6  17     1440.07     1483.74     64.96 o 

   4   6  17      252.11      230.97     29.42 o 

   1   7  17      292.40      334.67     43.47 o 

   2   7  17      673.45      736.82     67.31 o 

   3   7  17        8.50       35.87     16.77 o 

   4   7  17      240.20      338.69     34.76 o 

   0   8  17        3.40        5.45     29.98 o 

   1   8  17       15.19       49.12     19.97 o 

   2   8  17       32.03       77.26     23.36 o 

   3   8  17      295.63      370.23     38.71 o 

   1   9  17      660.03      768.14     84.30 o 

   2   9  17      151.19      185.86     31.74 o 

   0   0  18      374.08      332.48     88.57 o 

   1   0  18      250.11      185.53     51.22 o 

   2   0  18     1407.59     1339.12    120.59 o 

   3   0  18        4.90       20.16     27.89 o 

   4   0  18      737.95      873.74     73.06 o 

   1   1  18       30.45       30.06     22.05 o 

   2   1  18        1.93       26.62     20.50 o 

   3   1  18       41.74       50.25     21.07 o 

   4   1  18      199.83      205.90     27.68 o 

   0   2  18     1068.73     1010.16     88.25 o 

   1   2  18       34.73       25.10     25.96 o 

   2   2  18        9.01       14.87     18.25 o 

   3   2  18        1.10       39.98     20.75 o 

   4   2  18      673.48      735.89     45.34 o 

   1   3  18       33.54       16.05     18.40 o 

   2   3  18      340.32      339.53     43.77 o 

   3   3  18        1.70        1.25     17.05 o 

   4   3  18      905.02      866.31     47.32 o 

   0   4  18      879.08      756.85     83.56 o 

   1   4  18       14.56       40.51     17.36 o 

   2   4  18      420.11      473.41     50.34 o 

   3   4  18        2.92       16.51     23.40 o 

   4   4  18      272.71      288.34     29.99 o 

   1   5  18        4.03       18.08     15.56 o 

   2   5  18     2656.52     2760.37    100.26 o 

   3   5  18       63.19       63.79     23.60 o 

   0   6  18      198.12      253.30     50.74 o 

   1   6  18       69.48       60.99     20.05 o 

   2   6  18       27.53       49.72     23.96 o 

   3   6  18        2.78       20.13     19.05 o 

   1   7  18       86.86      120.28     28.71 o 

   2   7  18     1783.91     1861.32    145.81 o 

   1   1  19     1387.88     1343.53     74.06 o 

   2   1  19      389.41      346.94     45.90 o 

   3   1  19     1432.58     1633.60     81.09 o 

   0   2  19     1100.57     1189.62     99.64 o 

   1   2  19     1854.19     1934.72     87.13 o 

   2   2  19       71.62       80.78     25.23 o 

   3   2  19      315.96      327.42     43.96 o 

   1   3  19        4.51       20.64     17.75 o 

   2   3  19       18.63       26.92     19.40 o 

   0   4  19       70.03       90.88     31.75 o 

   1   4  19      750.84      754.24     61.05 o 

   2   4  19       28.41       50.74     21.61 o 

   1   5  19      528.50      561.26     53.75 o 

                                                 
